# Supplementary material for: Beyond tumors: uninvolved breast tissue of breast cancer patients with adverse prognoses is enriched for pathogenic PIK3CA and TP53 post-zygotic variants
Source: BMC Cancer. 2026 Apr 30;26:753. doi: 10.1186/s12885-026-16086-z (PMC13274006; doi:10.1186/s12885-026-16086-z)
Supplement: Supplementary file 2 — Supplementary Material 2. [file 12885_2026_16086_MOESM2_ESM.xlsx]

## Sheet: Supplementary Table 1
Supplementary Table 1. Clinicopathological characteristics of reportedly sporadic breast cancer patients included in the Breast Cancer Adverse Prognoses (BCAP) and the Breast Cancer Un-Selected (BCUS) cohorts.
Individual ID	Cohort	Last contacted (as of August 2023)	Date of surgery	Age	TNMa	Gradeb	Histological Typec	In situd	ERe	PRe	Ki-67(%)e	HER2e	Subtypef	Recurrence	Reccurrence (in months)	Appearance of second independent tumor	Death	Time of death (in months)	Type of surgeryg	PT	UM	UMD	BL/SK
BCAP01	BCAP	30/3/2023	23/4/2013	57	T2 N2a	3	IDC	DCIS	negative	negative	80	positive	HER2-enriched	no	-	yes	no	-	SLND + MRM (Patey)	yes	yes	yes	yes
BCAP02	BCAP	25/5/2017	26/6/2013	79	T2 N1a	2	IDC	no	positive	positive	3	n.a.	Luminal A	yes	36	no	yes	47	SLND + MRM (Patey)	yes	yes	no	yes
BCAP03	BCAP	18/3/2016	24/7/2013	78	T2 N3a	2	IDC + mucinous	no	positive	negative	15	n.a.	Luminal B	no	-	no	yes	33	MRM (Patey)	yes	yes	no	yes
BCAP04	BCAP	12/9/2019	20/9/2013	47	T2 N2a	2	IDC	no	positive	positive	25	n.a.	Luminal A	yes	40	no	yes	72	MRM (Patey)	yes	yes	no	yes
BCAP05	BCAP	1/1/2015	23/1/2014	55	T2 N2a	3	ILC + IDC	no	positive	positive	45	n.a.	n.a.	yes	-	yes	yes	12	MRM (Patey)	yes	yes	no	yes
BCAP06	BCAP	8/5/2023	13/2/2013	71	T1c N0	2	ILC + IDC	DCIS	positive	positive	30	negative	Luminal B	no	-	yes	no	-	SLND + n.a.	yes	yes	no	yes
BCAP07	BCAP	11/6/2015	14/2/2013	60	T1c N0	3	IDC	DCIS	negative	negative	n.a.	negative	TNBC	yes	27	no	yes	30	SLND + Q	yes	yes	no	yes
BCAP08	BCAP	11/10/2013	5/6/2013	70	T1c N1a	2	IDC	DCIS	positive	positive	30	negative	Luminal B	no	-	no	yes	4	SLND + BCT	yes	yes	no	yes
BCAP09	BCAP	18/7/2016	25/6/2013	65	T2 N0	3	IDC	DCIS	positive	positive	45	negative	Luminal B	yes	-	no	yes	40	SLND + Q	yes	yes	no	yes
BCAP10	BCAP	31/10/2017	22/7/2013	73	T2 N0	3	ILC + IDC	LCIS	positive	positive	30	negative	Luminal B	yes	48	no	yes	51	SLND + Q	yes	yes	no	yes
BCAP11	BCAP	7/4/2023	29/7/2013	50	T1c N0	2	IDC	DCIS	positive	positive	15	negative	Luminal A	yes	63 and 75	no	no	-	SLND + Q	yes	yes	no	yes
BCAP12	BCAP	26/11/2019	30/7/2013	65	T1c N0	3	ILC + IDC	DCIS	positive	positive	55	negative	Luminal B	yes	30	no	yes	76	SLND + Q	yes	yes	no	yes
BCAP13	BCAP	29/11/2019	5/8/2013	75	T1c N0	1	IDC	DCIS	positive	negative	n.a.	negative	n.a.	yes	69	no	yes	75	SLND + Q	yes	yes	no	yes
BCAP14	BCAP	26/10/2017	7/8/2013	46	T1c N2a	2	IDC	DCIS	positive	negative	n.a.	negative	n.a.	yes	26 and 43	no	yes	53	ALND + n.a.	yes	yes	no	yes
BCAP15	BCAP	17/10/2018	8/8/2013	49	T1c N0	3	IDC	DCIS	positive	positive	n.a.	positive	Luminal B	yes	37 and 48	no	yes	64	SLND + Q	yes	yes	no	yes
BCAP16	BCAP	10/10/2013	18/9/2013	69	T2 N1a	2	IDC	DCIS	negative	negative	90	positive	HER2-enriched	no	-	no	yes	7	LS + BCT	yes	yes	no	yes
BCAP17	BCAP	3/1/2023	24/9/2013	66	T1c N0	2	IDC	DCIS	negative	negative	n.a.	negative	TNBC	no	-	yes	no	-	SLND + Q	yes	yes	no	yes
BCAP18	BCAP	11/2/2019	16/12/2013	54	T1c N0	2	ILC + IDC	DCIS	positive	positive	15	negative	Luminal A	no	-	no	yes	63	SLND + Q	yes	yes	no	yes
BCAP19	BCAP	14/9/2022	18/12/2013	70	T1c N0	3	ILC + IDC	DCIS	positive	negative	n.a.	negative	n.a.	no	-	yes	no	-	SLND + Q + SM	yes	yes	no	yes
BCAP20	BCAP	8/5/2023	8/1/2014	68	T2 N2a	2	IDC	DCIS	positive	positive	20	negative	Luminal B	no	-	yes	no	-	SLND + BCT	yes	yes	no	yes
BCAP21	BCAP	1/1/2015	14/1/2014	67	T2 N1a	2	IDC	DCIS	negative	negative	n.a.	negative	TNBC	no	-	no	yes	12	LS + BCT	yes	yes	no	yes
BCAP22	BCAP	4/3/2020	5/2/2014	60	T2 N0	2	IDC	DCIS	negative	negative	70	negative	TNBC	yes	71	no	yes	73	SLND + Q	yes	yes	no	yes
BCAP23	BCAP	13/3/2019	5/2/2014	70	T1c N0	2	ILC	LCIS	positive	negative	n.a.	negative	Luminal B	no	-	no	yes	61	SLND + Q	yes	yes	no	yes
BCAP24	BCAP	20/1/2021	4/3/2014	62	T1b N0	2	IDC	DCIS	positive	positive	25	negative	Luminal B	yes	n.a.	yes	yes	82	SLND + Q	yes	yes	no	yes
BCAP25	BCAP	17/11/2016	24/3/2014	59	T2 N1a	3	pappilary	other	positive	positive	60	negative	Luminal B	yes	18	no	yes	32	SLND + BCT	yes	yes	no	yes
BCAP26	BCAP	7/4/2023	4/4/2014	50	T2 N1mic	3	IDC	DCIS	positive	positive	20	negative	Luminal B	yes	67	no	no	-	SLND + Q	yes	yes	no	yes
BCAP27	BCAP	9/2/2021	15/4/2014	48	T1c N0	2	IDC	DCIS	positive	positive	5	negative	Luminal A	yes	69 and 77	no	yes	83	SLND + Q	yes	yes	no	yes
BCAP28	BCAP	2/4/2021	12/5/2014	66	T2 N0	2	IDC	DCIS	positive	positive	10	negative	Luminal A	yes	47	no	yes	83	SLND + Q	yes	yes	no	yes
BCAP29	BCAP	20/6/2021	20/5/2014	66	T2 N2a	2	IDC	DCIS	positive	positive	30	negative	Luminal B	yes	29 and 83	no	no	-	SLND + BCT	yes	yes	no	yes
BCAP30	BCAP	29/11/2019	29/5/2014	65	T2 N0	3	IDC + comedo	DCIS	positive	negative	n.a.	positive	Luminal B	yes	59	no	yes	67	SLND + Q	yes	yes	no	yes
BCAP31	BCAP	27/1/2016	9/6/2014	68	T2 N2a	3	IDC	DCIS	negative	negative	n.a.	negative	TNBC	yes	15	no	yes	20	SLND + BCT	yes	yes	yes	yes
BCAP32	BCAP	7/4/2023	25/6/2014	37	T1c N2a	2	IDC	DCIS	positive	positive	30	negative	Luminal B	yes	51	no	no	-	SLND + BCT	yes	yes	yes	yes
BCAP33	BCAP	7/4/2023	25/6/2014	58	T2 N0	3	IDC	DCIS	negative	negative	25	positive	HER2-enriched	yes	35	no	no	-	SLND + Q	yes	yes	no	yes
BCAP34	BCAP	7/11/2019	13/8/2014	60	T2 N1a	2	IDC	DCIS	positive	negative	20	negative	Luminal B	no	-	yes	no	-	SLND + BCT	yes	yes	no	yes
BCAP35	BCAP	15/4/2019	14/8/2014	71	T2 N0	2	IDC	DCIS	positive	positive	15	negative	Luminal A	no	-	no	yes	56	SLND + Q	yes	yes	no	yes
BCAP36	BCAP	15/12/2017	25/8/2014	62	T2 N3a	2	IDC	DCIS	positive	negative	15	negative	Luminal B	yes	19	no	yes	40	BCT	yes	yes	no	yes
BCAP37	BCAP	9/1/2023	8/9/2014	57	T2 N0	3	IDC + comedo	DCIS	negative	negative	15	positive	HER2-enriched	yes	43	no	no	-	SLND + Q	yes	yes	no	yes
BCAP38	BCAP	6/7/2019	2/10/2014	67	T2 N3a	3	IDC	DCIS	negative	negative	35	positive	HER2-enriched	yes	50	no	yes	57	BCT	yes	yes	no	yes
BCAP39	BCAP	28/3/2023	7/10/2014	66	T1c N0	2	IDC	DCIS	positive	positive	30	positive	Luminal B	no	-	yes	no	-	SLND + Q	yes	yes	no	yes
BCAP40	BCAP	30/10/2015	9/10/2014	79	T2 N0	2	IDC	DCIS	positive	positive	20	negative	Luminal B	yes	5	yes	yes	12	SLND + Q	yes	yes	no	yes
BCAP41	BCAP	7/4/2023	31/10/2014	63	T2 N2a	2	IDC	DCIS	positive	positive	10	negative	Luminal A	yes	38	no	no	-	SLND + BCT	yes	yes	no	yes
BCAP42	BCAP	13/6/2016	16/12/2014	61	T2 N0	2	ILC	LCIS	positive	positive	20	negative	Luminal B	yes	3 and 18	yes	yes	18	SLND + Q	yes	yes	no	yes
BCAP43	BCAP	7/4/2023	8/1/2015	85	T2 N1a	2	IDC	DCIS	positive	positive	15	negative	Luminal A	no	-	no	no	-	SLND + Q	yes	yes	no	yes
BCAP44	BCAP	7/4/2023	29/1/2015	67	T2 N2a	3	IDC	DCIS	negative	negative	30	positive	HER2-enriched	no	-	yes	no	-	SLND + Q + ALND	yes	yes	no	yes
BCAP45	BCAP	31/10/2022	3/3/2015	35	T2 N0	3	IDC	DCIS	positive	negative	50	negative	Luminal B	no	-	yes	no	-	SLND + Q	yes	yes	no	yes
BCAP46	BCAP	20/2/2017	4/3/2015	60	T2 N3a	3	IDC	DCIS	positive	positive	30	negative	Luminal B	yes	2 and 21	no	yes	23	BCT	yes	yes	no	yes
BCAP47	BCAP	22/3/2023	12/8/2015	42	T2 N0	3	IDC + comedo	DCIS	negative	negative	35	negative	TNBC	no	-	yes	no	-	SLND + Q	yes	yes	no	yes
BCAP48	BCAP	16/7/2018	2/9/2015	50	T2 N0	3	IDC	DCIS	positive	positive	70	negative	Luminal B	no	-	no	yes	34	SLND + Q	yes	yes	yes	yes
BCAP49	BCAP	10/9/2020	16/9/2015	77	T2 N0	2	mucinus	other	positive	positive	15	positive	Luminal B	yes	13	no	yes	60	SLND + Q	yes	yes	no	yes
BCAP50	BCAP	17/8/2022	24/9/2015	54	T1c N0	2	IDC	DCIS	negative	negative	35	negative	TNBC	no	-	yes	no	-	SLND + Q	yes	no	no	yes
BCAP51	BCAP	2/11/2022	2/10/2015	47	T1c N0	3	IDC	DCIS	negative	negative	70	negative	TNBC	no	-	yes	no	-	SLND + Q	yes	yes	no	yes
BCAP52	BCAP	23/11/2022	3/11/2015	49	T2 N1a	3	IDC	DCIS	positive	negative	60	negative	Luminal B	yes	16	no	no	-	BCT	yes	yes	no	yes
BCAP53	BCAP	6/3/2023	12/11/2015	52	T2 N0	3	ILC	LCIS	positive	positive	15	negative	Luminal A	yes	49	no	no	-	SLND + Q + Q (other breast)	yes	yes	yes	yes
BCAP54	BCAP	19/11/2018	16/12/2015	38	T2 N1a	2	IDC	DCIS	negative	negative	60	negative	TNBC	yes	18 and 25	no	yes	35	SLND + Q + ALND	yes	yes	yes	yes
BCAP55	BCAP	10/5/2023	22/12/2015	59	T1c N0	3	IDC	DCIS	negative	negative	90	negative	TNBC	no	-	yes	no	-	SLND + Q	yes	yes	no	yes
BCAP56	BCAP	17/12/2022	13/1/2016	49	T2 N2a	2	IDC	DCIS	positive	positive	15	negative	Luminal A	yes	48	no	yes	80	SLND + Q + BCT	yes	yes	no	yes
BCAP57	BCAP	30/3/2023	27/1/2016	55	T2 N1a	3	IDC	DCIS	negative	negative	70	positive	HER2-enriched	yes	6 and 44	no	no	-	BCT + Q	yes	yes	no	yes
BCAP58	BCAP	19/11/2020	25/2/2016	42	T2 N2a	2	IDC	DCIS	positive	negative	25	positive	Luminal B	yes	37	no	yes	57	SLND + BCT + SM	yes	yes	yes	yes
BCAP59	BCAP	21/3/2021	7/4/2016	67	T2 N0	2	IDC	DCIS	positive	positive	20	negative	Luminal B	yes	34	yes	yes	59	SLND + Q	yes	yes	no	yes
BCAP60	BCAP	7/3/2018	7/6/2016	84	T2 N1a	2	IDC	DCIS	positive	positive	15	negative	Luminal A	no	-	no	yes	21	SLND + BCT	yes	yes	no	yes
BCAP61	BCAP	3/3/2022	13/6/2016	72	T2 N3a	n.a.	neuroendocrine carcinoma	other	positive	positive	40	negative	Luminal B	no	-	yes	yes*	69	SLND + Q + ALND	yes	yes	no	yes
BCAP62	BCAP	20/4/2023	27/6/2016	47	T2 N2a	2	IDC	DCIS	positive	positive	15	negative	Luminal A	no	-	yes	no	-	LS + BCT	yes	yes	no	yes
BCAP63	BCAP	13/8/2020	30/6/2016	45	T2 N1a	3	IDC	DCIS	positive	positive	40	n.a.	Luminal B	yes	29	no	yes	50	SLND + Q + BCT	yes	yes	no	yes
BCAP64	BCAP	15/5/2019	11/12/2017	40	T2 N1a	2	IDC	DCIS	positive	negative	25	negative	Luminal B	yes	15	no	yes	17	SLND + Q	yes	yes	no	yes
BCAP65	BCAP	17/6/2019	8/1/2018	68	T1c N1a	2	IDC	DCIS	positive	positive	5	negative	Luminal A	yes	2	yes	yes	17	SLND + Q	yes	yes	no	yes
BCAP66	BCAP	20/4/2023	15/2/2018	50	y T1c N2a	3	IDC	DCIS	positive	positive	60	negative	Luminal B	no	-	yes	no	-	SLND + Q + ALND	yes	yes	yes	yes
BCAP67	BCAP	8/3/2020	11/12/2012	66	T2 N0	3	IDC	DCIS	positive	negative	n.a.	positive	Luminal B	yes	80	yes	yes	88	SLND + Q	yes	yes	no	yes
BCAP68	BCAP	26/3/2015	27/11/2012	74	T2 N2a	2	IDC	DCIS	positive	positive	25	negative	Luminal B	no	-	no	yes	28	SLND + MRM (Patey)	yes	yes	no	yes
BCAP69	BCAP	22/6/2015	1/10/2012	73	T2 N1a	2	IDC	DCIS	negative	negative	n.a.	negative	TNBC	yes	20	no	yes	32	MRM (Patey)	yes	yes	no	yes
BCAP70	BCAP	11/3/2020	12/11/2012	44	T2 N3a	3	IDC	DCIS	positive	positive	70	negative	Luminal B	yes	61	no	yes	97	MRM (Patey)	yes	yes	no	yes
BCAP71	BCAP	21/2/2023	23/1/2013	72	T1c N1a	2	IDC	DCIS	negative	negative	20	positive	HER2-enriched	no	-	yes	no	-	SLND + BCT	yes	yes	no	yes
BCAP72	BCAP	11/4/2018	31/1/2013	62	T1c N0	3	IDC	DCIS	positive	positive	40	negative	Luminal B	yes	36	no	yes	64	SLND + Q	yes	yes	no	yes
BCAP73	BCAP	11/7/2022	12/12/2012	62	T1c N0	2	IDC + comedo	DCIS	positive	negative	n.a.	positive	Luminal B	no	-	yes	no	-	SLND + Q	yes	yes	no	yes
BCAP74	BCAP	3/6/2020	19/12/2012	28	T1c N1a	3	IDC	DCIS	positive	positive	40	negative	Luminal B	yes	43	no	no	-	SLND + BCT + SM	yes	yes	no	yes
BCAP75	BCAP	11/7/2022	13/11/2012	62	T2 N0	2	IDC	DCIS	positive	positive	n.a.	negative	n.a.	yes	42 and 120	yes	no	-	SLND + Q	yes	yes	no	yes
BCAP76	BCAP	22/9/2014	5/11/2012	23	T2 N2a	2	IDC	DCIS	positive	positive	n.a.	negative	n.a.	yes	19	no	yes	22	MRM (Patey)	yes	yes	no	yes
BCAP77	BCAP	20/3/2023	12/11/2012	54	T1c N0	3	IDC + comedo	DCIS	negative	negative	n.a.	positive	HER2-enriched	yes	89	no	no	-	SLND + Q	yes	yes	no	yes
BCUS01	BCUS	27/1/2023	19/1/2021	62	T2	2	IDC	DCIS	positive	positive	25	negative	Luminal B	yes	19	no	yes	26	BCT + SLND	yes	yes	no	yes
BCUS02	BCUS	23/5/2023	25/5/2021	64	T1c N0(sn)	4	IDC	DCIS	positive	positive	20	negative	Luminal B	no	-	no	no	-	BCT + SLND	yes	yes	no	yes
BCUS03	BCUS	24/3/2023	11/10/2021	79	not available	2	IDC + intraductal	no	positive	positive	5	negative	Luminal A	no	-	no	no	-	SM + SLND	yes	yes	no	yes
BCUS04	BCUS	27/7/2023	9/8/2021	54	T1c N2a	2	IDC	no	positive	positive	10	negative	Luminal A	no	-	no	no	-	BCT + ALND	yes	yes	no	yes
BCUS05	BCUS	5/7/2023	11/1/2021	58	T2m N0(sn)	2	IDC, multifocal	DCIS	positive	positive	50	negative	Luminal B	no	-	no	no	-	BCT + SLND	yes	yes	no	yes
BCUS06	BCUS	31/7/2023	23/6/2021	37	T2m N0(sn)	2	mucinous, multifocal	DCIS	positive	positive	15	negative	Luminal A	no	-	no	no	-	BCT + SLND	yes	yes	no	yes
BCUS07	BCUS	3/8/2023	8/2/2021	72	T1c N0(sn)	1	IDC	DICS	positive	positive	10	negative	Luminal A	no	-	no	no	-	BCT + SLND	yes	yes	no	yes
BCUS08	BCUS	31/7/2023	9/11/2020	63	T2	2	IDC	DCIS	negative	negative	50	positive	HER2-enriched	yes	11	no	no	-	BCT + SLND	yes	yes	no	yes
BCUS09	BCUS	30/6/2023	16/8/2021	65	T1c N1a (sn)	2	IDC	DCIS	positive	positive	7	negative	Luminal A	no	-	no	no	-	BCT + SLND	yes	yes	no	yes
BCUS10	BCUS	18/7/2023	9/11/2020	59	T2m	2	IDC, multifocal	no	positive	positive	30	negative	Luminal B	no	-	no	no	-	SM	yes	yes	no	yes
BCUS11	BCUS	6/6/2023	27/7/2021	64	T1c N0(sn)	1	IDC	DCIS	positive	positive	10	negative	Luminal A	no	-	no	no	-	BCT + SLND	yes	yes	no	yes
BCUS12	BCUS	27/7/2023	23/11/2020	66	T1c	2	IDC	DCIS	positive	positive	12	negative	Luminal A	no	-	no	no	-	BCT + SLND	yes	yes	no	yes
BCUS13	BCUS	31/7/2023	31/5/2021	68	T2 N0(sn)	2	IDC	no	positive	positive	25	negative	Luminal B	no	-	no	no	-	BCT + SLND	yes	yes	no	yes
BCUS14	BCUS	4/7/2023	16/3/2021	54	T2 N0(sn)	2	IDC	no	positive	positive	35	negative	Luminal B	no	-	no	no	-	BCT + SLND	yes	yes	no	yes
BCUS15	BCUS	21/7/2023	22/3/2021	72	T2 N0(sn)	2	IDC	DCIS	negative	negative	70	negative	TNBC	no	-	no	no	-	SM	yes	yes	no	yes
BCUS16	BCUS	18/5/2023	20/7/2021	79	not available	2	IDC	no	negative	positive	25	positive	n.a.	no	-	no	no	-	SM + ALND	yes	yes	no	yes
BCUS17	BCUS	18/7/2023	15/3/2021	47	T1c N1a	2	IDC	no	positive	positive	10	negative	Luminal A	no	-	no	no	-	BCT + ALND	yes	yes	no	yes
BCUS18	BCUS	5/7/2023	25/1/2021	81	T2m N2	1	ILC, multifocal	LCIS	positive	positive	5	negative	Luminal A	no	-	no	no	-	SM + SLND	yes	yes	no	yes
BCUS19	BCUS	1/8/2023	28/9/2021	80	T2m N1a	2	IDC	no	positive	positive	55	negative	Luminal B	no	-	no	no	-	SM	yes	yes	no	yes
BCUS20	BCUS	2/8/2023	8/6/2021	84	T2 N1(mi)(sn)	2	IDC	DCIS	positive	positive	10	negative	Luminal A	no	-	no	no	-	SM	yes	yes	no	yes
BCUS21	BCUS	1/8/2023	19/10/2020	53	T1c N0(sn)	2	IDC	no	positive	positive	20	negative	Luminal B	no	-	no	no	-	BCT + SLND	yes	yes	no	yes
BCUS22	BCUS	15/11/2022	10/8/2021	55	T1c N0(sn)	3	IDC	no	positive	negative	75	negative	Luminal B	yes	11 and 13	no	yes	15	BCT + SLND	yes	yes	no	yes
BCUS23	BCUS	10/5/2023	11/01/2021	67	T2 N0(sn)	2	IDC	DCIS	positive	positive	45	negative	Luminal B	no	-	no	no	-	BCT + SLND	yes	yes	no	yes
BCUS24	BCUS	19/6/2023	22/2/2021	72	T2 N0(sn)	2	IDC	no	positive	positive	60	positive	Luminal B	no	-	no	no	-	BCT + SLND	yes	yes	no	yes
BCUS25	BCUS	1/8/2023	9/11/2020	66	T1c(m)	2	IDC	DCIS	positive	positive	10	negative	Luminal A	no	-	no	no	-	BCT	yes	yes	no	yes
BCUS26	BCUS	19/1/2023	27/09/2021	62	T2(m) N2a	2	IDC, multifocal	no	positive	positive	40	negative	Luminal B	yes	3	no	yes	16	SM + ALND	yes	yes	no	yes
BCUS27	BCUS	1/8/2023	24/5/2021	78	T2 N0(sn)	2	IDC	no	positive	positive	12	negative	Luminal A	no	-	no	no	-	BCT + SLND	yes	yes	no	yes
BCUS28	BCUS	1/8/2023	23/8/2021	70	T3 N0(sn)	2	mucinous	no	positive	positive	5	negative	Luminal A	no	-	no	no	-	SM	yes	yes	no	yes
BCUS29	BCUS	17/7/2023	8/3/2021	60	T2 N1a(sn)	2	IDC	no	positive	positive	30	negative	Luminal B	no	-	no	no	-	BCT + SLND	yes	yes	no	yes
BCUS30	BCUS	1/8/2023	15/3/2021	82	T2 N0(sn)	2	IDC	DCIS	positive	positive	30	positive	Luminal B	no	-	no	no	-	SM	yes	yes	no	yes
BCUS31	BCUS	1/8/2023	12/04/2021	58	not available	1	ILC	no	positive	positive	10	negative	Luminal A	no	-	no	no	-	BCT	yes	yes	no	yes
BCUS32	BCUS	22/6/2023	22/6/2020	78	T2m	1	IDC	DCIS	positive	positive	30	negative	Luminal B	no	-	no	no	-	SM + SLND	yes	yes	no	yes
BCUS33	BCUS	1/8/2023	18/5/2021	67	T1c N2a	2	IDC	no	positive	positive	30	negative	Luminal B	no	-	no	no	-	BCT + SLND	yes	yes	no	yes
BCUS34	BCUS	31/7/2023	19/10/2020	80	T2	n.a.	mucinous	no	positive	positive	25	negative	Luminal B	no	-	no	no	-	SM + SLND	yes	yes	no	yes
BCUS35	BCUS	6/7/2023	23/3/2021	46	T1c N0(sn)	2	IDC	no	positive	positive	25	negative	Luminal B	no	-	no	no	-	BCT + SLND	yes	yes	no	yes
BCUS36	BCUS	9/6/2023	22/3/2021	75	T2 N1a(sn)	2	IDC	DCIS	positive	positive	10	negative	Luminal A	no	-	no	no	-	BCT + SLND	yes	yes	no	yes
BCUS37	BCUS	5/6/2023	2/2/2021	65	T2 N1a(sn)	2	IDC	no	positive	positive	40	negative	Luminal B	no	-	no	no	-	BCT + SLND	yes	yes	no	yes
BCUS38	BCUS	15/6/2023	12/7/2021	77	T2 N0(sn)	2	IDC	no	positive	positive	15	negative	Luminal A	no	-	no	no	-	BCT + SLND	yes	yes	no	yes
BCUS39	BCUS	1/8/2023	2/8/2021	63	T4b N0(sn)	2	IDC	DICS	positive	positive	15	negative	Luminal A	no	-	no	no	-	SM	yes	yes	no	yes
BCUS40	BCUS	1/8/2023	2/8/2021	41	T2 N0(sn)	2	mucinous, multifocal	DICS	n.a.	n.a.	10	n.a.	n.a.	no	-	no	no	-	SM	yes	yes	no	yes
BCUS41	BCUS	20/7/2023	13/4/2021	50	T2(m)	2	IDC	no	positive	positive	15	negative	Luminal A	no	-	no	no	-	SM	yes	yes	no	yes
BCUS42	BCUS	1/8/2023	23/11/2021	67	T3	2	IDC	DCIS	positive	positive	19	negative	Luminal A	no	-	no	no	-	SM + ALND	yes	yes	no	yes
BCUS43	BCUS	1/8/2023	4/10/2021	76	T2 N2a	2	ILC	no	positive	positive	20	negative	Luminal B	yes	12	no	no	-	SM + SLND	yes	yes	no	yes
BCUS44	BCUS	24/7/2023	1/2/2021	61	not available	2	IDC + ILC	no	positive	positive	10	negative	Luminal A	no	-	no	no	-	BCT	yes	yes	no	yes
BCUS45	BCUS	26/7/2023	18/1/2021	65	T1c N2a	3	IDC	DICS	negative	negative	20	positive	HER2-enriched	no	-	no	no	-	BCT + ALND	yes	yes	no	yes
BCUS46	BCUS	19/6/2023	26/1/2021	43	T2m	2	ILC, multifocal	no	positive	positive	5	negative	Luminal A	no	-	no	no	-	SM	yes	yes	no	yes
BCUS47	BCUS	1/8/2023	10/5/2021	47	T1c N0(sn)	2	IDC	no	negative	positive	25	negative	n.a.	no	-	no	no	-	BCT + SLND	yes	yes	no	yes
BCUS48	BCUS	27/7/2023	24/5/2021	50	T1c N0(sn)	2	IDC	DCIS	positive	positive	15	negative	Luminal A	no	-	no	no	-	BCT + SLND	yes	yes	no	yes
BCUS49	BCUS	1/8/2023	22/3/2021	54	T2m N2a	2	ILC, multifocal	LCIS	positive	positive	30	negative	Luminal B	no	-	no	no	-	BCT	yes	yes	no	yes

## Sheet: Supplementary Table 2A
Supplementary Table 2A. Sequencing coverage and statistics of each sample included in our dataset for Whole Exome sequencing.
Reference genome: GRCh38
SampleID	Total number of sequenced reads	Total number of uniquely mapped non-duplicate reads	Total number of covered bases	Median coverage (and range) per base	Percentage of targeted bases with coverage ≥10
BCAP01_PT	89281802	79162804	3281785435	80 (0-2529)	0.972057
BCAP01_SK	111532006	99936110	4418576109	107 (0-3370)	0.974339
BCAP01_UM	115222422	99434240	4485917850	111 (0-2623)	0.977276
BCAP02_PT	110978814	98216774	4231360277	102 (0-4102)	0.975619
BCAP02_SK	110908128	98861860	4266335556	104 (0-3898)	0.973967
BCAP02_UM	109432738	95954936	4320309198	107 (0-3710)	0.977018
BCAP03_PT	103903508	91657170	3840456376	95 (0-2910)	0.976078
BCAP03_SK	110846744	99443684	4346592374	105 (0-3369)	0.974547
BCAP03_UM	109745038	95442402	4357465777	108 (0-2914)	0.977517
BCAP04_PT	109469258	98272382	4222929851	101 (0-3219)	0.976336
BCAP04_SK	112840812	101606910	4285375669	105 (0-3042)	0.97445
BCAP04_UM	111696956	98891514	4111237532	102 (0-2881)	0.974208
BCAP05_PT	109960124	98285998	4247545053	99 (0-3975)	0.974761
BCAP05_SK	110018870	98990252	4126077378	100 (0-3324)	0.973489
BCAP05_UM	99411934	86727744	3703825401	91 (0-2963)	0.972727
BCAP06_PT	112481228	100046934	4188262577	102 (0-3229)	0.977746
BCAP06_SK	114066694	97953088	4280073047	105 (0-3291)	0.976163
BCAP06_UM	110779826	98724032	4274479000	107 (0-2871)	0.97841
BCAP07_PT	111665968	100081586	4242394660	105 (0-3063)	0.976648
BCAP07_SK	100240554	93855802	3690400238	92 (0-2551)	0.975087
BCAP07_UM	111164280	97851844	4249627059	106 (0-2747)	0.977626
BCAP08_PT	117390010	103910292	4443547515	109 (0-2981)	0.976953
BCAP08_SK	93527364	87521814	3574659545	89 (0-2140)	0.973528
BCAP08_UM	114423570	101164734	4404573138	110 (0-2762)	0.97803
BCAP09_PT	112288814	95985664	4032245487	99 (0-2562)	0.974736
BCAP09_SK	81983114	71834434	3176066210	79 (0-2089)	0.971162
BCAP09_UM	112826228	99428150	4262778012	107 (0-2768)	0.977251
BCAP10_PT	112810404	100431254	4334748577	105 (0-4815)	0.976355
BCAP10_SK	113054912	98780952	3941847898	96 (0-3488)	0.972849
BCAP10_UM	111889724	98061246	4131412144	101 (0-2946)	0.973211
BCAP11_PT	112586446	99792046	4279664061	105 (0-3206)	0.977347
BCAP11_SK	81025480	75795406	3000159851	75 (0-1647)	0.9748
BCAP11_UM	112765954	101218460	4319812201	107 (0-3192)	0.976405
BCAP12_PT	109180448	95170746	3938280057	95 (0-3258)	0.974233
BCAP12_SK	106730640	93877448	3830179297	94 (0-2852)	0.97461
BCAP12_UM	102332490	96116158	3848198377	96 (0-2630)	0.976117
BCAP13_PT	116664794	101530772	4369628864	105 (0-2606)	0.977824
BCAP13_SK	112413658	97619312	4161300681	102 (0-3166)	0.974476
BCAP13_UM	105194696	99234276	3884841335	97 (0-3061)	0.975052
BCAP14__SK	105452182	99263734	3891816306	96 (0-3247)	0.975496
BCAP14_PT	111486470	99143106	4283598573	99 (0-3985)	0.975615
BCAP14_UM	105339722	94626474	4109472830	102 (0-2790)	0.977506
BCAP15_PT	111214774	98724326	4295619135	105 (0-4252)	0.977826
BCAP15_SK	109357390	95690312	4153349401	101 (0-4260)	0.973962
BCAP15_UM	89531414	76114026	3031137675	74 (0-4051)	0.966849
BCAP16_PT	98440866	87715912	3765170959	92 (0-2718)	0.974393
BCAP16_SK	109463706	94573090	4147435633	101 (0-3038)	0.973321
BCAP16_UM	111765884	99273270	4388645334	111 (0-2513)	0.978181
BCAP17_PT	91113462	81125130	3395461883	84 (0-3749)	0.977891
BCAP17_SK	109612222	96654084	4256652092	104 (0-3571)	0.974787
BCAP17_UM	107469550	94977556	4105553640	102 (0-3561)	0.976869
BCAP18_PT	113101288	100426970	4358456343	108 (0-4692)	0.978289
BCAP18_SK	112963864	98498664	4074711436	100 (0-4257)	0.973109
BCAP18_UM	113013746	99970800	4365941422	109 (0-4202)	0.977099
BCAP19_PT	110726232	100286976	4384012605	109 (0-3182)	0.977738
BCAP19_SK	110351092	97121152	4178802782	103 (0-3807)	0.973913
BCAP19_UM	112359598	101149966	4453563420	110 (0-3566)	0.977246
BCAP20_PT	116383000	103122718	4563316667	111 (0-3541)	0.977054
BCAP20_SK	113957230	98708672	4222667618	102 (0-3173)	0.972498
BCAP20_UM	100547442	88624632	3892019759	96 (0-2575)	0.975991
BCAP21_PT	114836862	102561466	4341449371	107 (0-7154)	0.976901
BCAP21_SK	96524988	83421742	3656034706	90 (0-3410)	0.97331
BCAP21_UM	111569212	99529670	4246894964	106 (0-4025)	0.977339
BCAP22_PT	113135038	100352192	4333540681	107 (0-3775)	0.976865
BCAP22_SK	111167604	97776768	4281351752	105 (0-3120)	0.974958
BCAP22_UM	111843758	100804160	4517246607	112 (0-3521)	0.978586
BCAP23_PT	108929614	96941584	4064908562	96 (0-4258)	0.975751
BCAP23_SK	94375746	83068098	3649983231	90 (0-2479)	0.972843
BCAP23_UM	112265398	99485250	4277822600	106 (0-2615)	0.977273
BCAP24_PT	110361858	98293364	4074286514	100 (0-3230)	0.976126
BCAP24_SK	111858006	98858960	4355108441	107 (0-3695)	0.974956
BCAP24_UM	104907220	93005336	4100592905	102 (0-3202)	0.977526
BCAP25_PT	112372378	100541084	4383496184	106 (0-2900)	0.976504
BCAP25_SK	107780022	94506298	4208539045	104 (0-2494)	0.974972
BCAP25_UM	107111566	95412250	4184066424	104 (0-2511)	0.976696
BCAP26_PT	109986398	99072278	4331370324	107 (0-2874)	0.978022
BCAP26_SK	110481510	96368810	4136189525	102 (0-2963)	0.975
BCAP26_UM	102993122	90971056	4034447178	101 (0-2991)	0.976866
BCAP27_PT	112145972	100916144	4392859351	109 (0-2636)	0.977484
BCAP27_SK	111161168	97720372	4262082056	106 (0-2755)	0.975234
BCAP27_UM	107877732	95745024	4071875063	101 (0-2705)	0.97664
BCAP28_PT	109153846	98142106	4307823864	106 (0-3178)	0.976613
BCAP28_SK	110159252	95820724	4182403428	103 (0-2853)	0.973039
BCAP28_UM	112512302	98829242	4299739808	107 (0-2948)	0.97713
BCAP29_PT	96208114	86608400	3779034413	94 (0-2529)	0.975371
BCAP29_SK	78346948	70111530	2966322146	72 (0-2427)	0.965844
BCAP29_UM	100576888	89145476	3816694493	94 (0-2785)	0.974966
BCAP30_PT	114355886	101705788	4381720624	107 (0-3436)	0.976633
BCAP30_SK	113357864	97559732	4222068706	104 (0-3285)	0.974377
BCAP30_UM	113201878	101289414	4489613225	110 (0-3593)	0.976609
BCAP31_PT	109272014	97771968	4223856532	102 (0-4335)	0.977142
BCAP31_SK	109552400	96068434	4256716563	104 (0-3301)	0.974895
BCAP31_UM	99487914	88192402	3854583907	97 (0-2750)	0.978889
BCAP32_PT	113307876	101700394	4521260429	111 (0-2820)	0.977011
BCAP32_SK	115759482	100508916	4460962432	109 (0-2728)	0.974651
BCAP32_UM	110535988	97046746	4259583511	106 (0-2712)	0.977317
BCAP33_PT	113128832	101009664	4448360987	109 (0-3666)	0.97728
BCAP33_SK	113172760	97906178	4321706699	106 (0-3779)	0.975161
BCAP33_UM	102300188	90424162	4008136467	99 (0-3630)	0.975575
BCAP34_PT	105699728	93280836	3912075103	96 (0-2829)	0.974357
BCAP34_SK	112228482	98485482	4193358458	104 (0-2793)	0.975339
BCAP34_UM	110732956	98181290	4339623001	108 (0-2646)	0.976896
BCAP35_PT	100044886	88570462	3822598759	93 (0-3956)	0.975434
BCAP35_SK	111252092	97360274	4172390890	103 (0-4340)	0.975335
BCAP35_UM	112857058	98604002	4216134543	104 (0-4378)	0.976362
BCAP36_PT	112139814	100856950	4341304669	107 (0-3771)	0.976541
BCAP36_SK	112706014	97540838	4161808266	102 (0-3063)	0.973874
BCAP36_UM	112412574	100182094	4376725975	109 (0-3156)	0.976331
BCAP37_PT	111052986	98691736	4253534232	106 (0-2993)	0.977284
BCAP37_SK	110826880	97551702	4221313488	103 (0-3503)	0.974461
BCAP37_UM	109988900	97919292	4324794433	106 (0-3533)	0.976042
BCAP38_PT	85013428	73942328	2804577086	68 (0-2702)	0.96835
BCAP38_SK	111355586	98325072	4285729009	104 (0-4101)	0.973586
BCAP38_UM	109187570	97204154	4227675244	105 (0-3985)	0.976323
BCAP39_PT	112728760	100374142	4319117452	103 (0-3897)	0.975853
BCAP39_SK	115798750	100487622	4460160868	109 (0-3450)	0.974364
BCAP39_UM	109241856	96971800	4272049881	106 (0-3204)	0.977781
BCAP40_PT	96891854	87132110	3724305627	91 (0-2153)	0.973692
BCAP40_SK	116441960	100084254	4419006565	109 (0-2707)	0.975416
BCAP40_UM	82543498	73961556	3320131435	82 (0-2013)	0.974948
BCAP41_PT	110228458	96719000	4090656120	98 (0-2761)	0.974459
BCAP41_SK	116430576	100407750	4377970833	108 (0-3083)	0.975429
BCAP41_UM	93936556	82729294	3640086096	91 (0-2565)	0.97721
BCAP42_PT	98465050	87470662	3689271004	86 (0-2136)	0.972695
BCAP42_SK	111499686	97257756	4120361455	101 (0-2640)	0.974598
BCAP42_UM	96618280	85763266	3765997811	94 (0-2307)	0.976384
BCAP43_PT	109168128	96750056	4156097163	103 (0-3419)	0.976213
BCAP43_SK	112620738	99206114	4283204430	106 (0-3675)	0.975987
BCAP43_UM	100695010	87631090	3813632043	95 (0-2982)	0.975486
BCAP44_PT	112478056	99936702	4328634465	99 (0-7819)	0.977291
BCAP44_SK	103583834	90884456	3988338372	98 (0-2891)	0.975172
BCAP44_UM	112296288	96977350	4039406411	100 (0-3110)	0.975862
BCAP45_PT	112102856	99362356	4266589401	102 (0-3079)	0.975843
BCAP45_SK	111547680	97465450	4172932505	102 (0-3352)	0.973574
BCAP45_UM	109324372	96188064	4182799983	103 (0-3429)	0.975693
BCAP46_PT	110903598	99611296	4320920358	103 (0-4271)	0.975368
BCAP46_SK	107942938	94483314	4122925514	101 (0-3257)	0.97503
BCAP46_UM	98448348	86266702	3824525542	94 (0-2781)	0.974378
BCAP47_PT	115555880	103045752	4328282767	103 (0-3144)	0.976052
BCAP47_SK	110986744	96301692	4205063742	103 (0-3213)	0.973662
BCAP47_UM	111968454	98258750	4370199628	108 (0-2806)	0.976721
BCAP48_PT	110222966	96037882	4008746615	99 (0-3786)	0.975516
BCAP48_SK	111911346	98525610	4281014626	105 (0-3712)	0.973991
BCAP48_UM	87513878	77152028	3450115636	85 (0-2974)	0.974672
BCAP49_PT	110629666	98354828	4143643848	101 (0-2018)	0.976675
BCAP49_SK	112480100	98008364	4258502816	104 (0-2816)	0.974951
BCAP49_UM	103243728	90894746	3966233941	98 (0-2298)	0.975834
BCAP50_PT	98603774	87984950	3782675452	93 (0-2421)	0.975465
BCAP50_SK	113270502	100430638	4250756071	105 (0-3032)	0.976637
BCAP50_UM	96898828	85710682	3784054203	94 (0-2384)	0.974714
BCAP51_PT	111118826	96609832	3899865909	96 (0-2614)	0.974769
BCAP51_SK	110450854	96411002	4042587813	99 (0-2798)	0.972388
BCAP51_UM	112729654	100864132	4436299606	111 (0-2813)	0.977238
BCAP52_PT	103646186	91106752	3690308946	89 (0-3091)	0.973026
BCAP52_SK	113177734	98608186	4211024726	103 (0-3787)	0.973922
BCAP52_UM	112982706	100403652	4450952006	110 (0-3359)	0.976855
BCAP53_PT	109124864	98080608	4247943950	104 (0-4796)	0.975666
BCAP53_SK	109971592	97570894	4224851281	103 (0-3881)	0.974438
BCAP53_UM	114215950	100729734	4449265201	110 (0-3992)	0.976422
BCAP54_PT	108923714	96877312	4288541422	105 (0-4316)	0.976759
BCAP54_SK	112600434	99185056	4321375795	105 (0-4332)	0.974209
BCAP54_UM	106021518	93966140	4212193658	104 (0-3990)	0.976559
BCAP55_PT	99755236	88730980	3865644420	94 (0-2835)	0.974587
BCAP55_SK	110522146	96563708	4261618537	104 (0-3173)	0.974512
BCAP55_UM	104313902	92333752	4089482147	101 (0-2960)	0.976293
BCAP56_PT	104494258	93906316	4137644797	102 (0-2872)	0.976059
BCAP56_SK	112117114	98660628	4299463645	105 (0-3509)	0.974463
BCAP56_UM	110709972	98859136	4405107875	109 (0-3067)	0.976846
BCAP57_PT	112534506	99082202	4170439046	102 (0-3392)	0.975226
BCAP57_SK	110603834	98381918	4119797708	100 (0-3527)	0.973795
BCAP57_UM	109486024	97594160	4249836752	106 (0-3476)	0.976694
BCAP58_PT	105173598	94221900	4130484627	99 (0-10166)	0.976727
BCAP58_SK	110289530	97039610	4081303328	101 (0-2933)	0.974634
BCAP58_UM	111530100	98591330	4212071186	102 (0-5732)	0.972557
BCAP59_PT	98663212	88302310	3722603092	88 (0-3311)	0.974322
BCAP59_SK	110523794	97885036	4167476485	103 (0-3060)	0.975109
BCAP59_UM	112421468	101283280	4465052044	108 (0-3638)	0.976513
BCAP60_PT	109993194	97006672	3933659610	95 (0-4683)	0.977086
BCAP60_SK	109133842	96767574	4220137464	103 (0-3186)	0.975365
BCAP60_UM	111700590	100461052	4392065807	109 (0-2828)	0.974604
BCAP61_PT	103950446	92521660	3930120688	93 (0-7247)	0.975223
BCAP61_SK	111211470	97283462	4153786022	101 (0-3849)	0.975268
BCAP61_UM	100137012	89297102	3906182702	95 (0-3783)	0.973309
BCAP62_PT	111718144	100120244	3854937826	93 (0-4424)	0.976884
BCAP62_SK	111601520	96958692	4097535899	100 (0-3784)	0.97528
BCAP62_UM	112697898	101141966	4529621033	112 (0-4010)	0.973034
BCAP63_PT	109557674	96542476	4077908998	96 (0-2837)	0.975908
BCAP63_SK	111467718	99629674	4385001434	107 (0-3372)	0.974215
BCAP63_UM	104452154	92453306	4057025207	101 (0-3081)	0.974267
BCAP64_PT	109701200	97136864	3938824588	97 (0-2440)	0.975844
BCAP64_SK	108657344	102470174	4154427997	104 (0-2269)	0.974992
BCAP64_SK	112846882	100720342	4465979540	110 (0-2816)	0.976848
BCAP64_UM	94420388	83971940	3537944663	87 (0-2469)	0.97419
BCAP65_PT	76618324	74955616	2691567812	68 (0-2108)	0.970905
BCAP65_SK	111299492	99204256	4350256907	108 (0-3528)	0.976139
BCAP65_UM	91863620	81631626	3547476367	87 (0-3695)	0.975334
BCAP66_PT	112185536	99627238	4299247943	105 (0-4439)	0.975083
BCAP66_SK	113293456	99514476	4293573210	107 (0-4261)	0.977169
BCAP66_UM	111256390	98382232	4202290990	106 (0-2536)	0.965332
BCAP67_PT	112758344	100776274	4345422768	104 (0-2646)	0.975298
BCAP67_SK	111426354	99007726	4300006228	107 (0-2540)	0.976675
BCAP67_UM	91927160	82457982	3620467299	90 (0-2309)	0.974416
BCAP68_PT	115645374	102389594	4471030867	109 (0-2891)	0.977042
BCAP68_SK	109699634	97511024	4273181567	104 (0-3423)	0.974227
BCAP68_UM	111621404	98651174	4363365109	109 (0-2919)	0.976793
BCAP69_PT	99593038	88644884	3825848548	91 (0-4401)	0.974063
BCAP69_SK	110206760	99014770	4120799083	102 (0-3333)	0.975361
BCAP69_UM	116490268	100607362	4414053708	109 (0-3336)	0.976149
BCAP75_PT	114393520	107380282	4369590431	105 (0-2795)	0.975589
BCAP75_SK	82961350	80965774	3041808168	77 (0-1576)	0.972287
BCAP75_UM	113246804	103308646	4436126847	110 (0-2276)	0.977487
BCAP750_PT	111059658	99069566	4295343210	105 (0-3173)	0.976065
BCAP750_SK	112161724	100754876	4319600461	105 (0-4340)	0.973931
BCAP750_UM	114251544	99513786	4317377891	107 (0-3047)	0.977588
BCAP751_PT	109992432	97814426	4127878236	101 (0-3274)	0.97451
BCAP751_SK	111963098	102246418	4358017756	109 (0-2829)	0.977498
BCAP751_UM	107686604	97103496	3844387262	96 (0-2742)	0.974067
BCAP752_PT	111337084	104869248	4395171894	105 (0-3853)	0.976392
BCAP752_SK	109791498	101182878	4338325217	108 (0-2624)	0.977407
BCAP752_UM	110915840	101005154	4374107269	109 (0-2702)	0.975583
BCAP753_PT	109854242	95261598	4112345634	99 (0-4465)	0.976295
BCAP753_SK	113215920	96998266	4309664054	105 (0-4305)	0.975191
BCAP753_UM	109818912	96980468	4389114936	106 (0-4551)	0.97199
BCAP754_PT	104656636	93292866	4002383588	94 (0-2496)	0.975535
BCAP754_SK	110353892	98844804	4313105859	106 (0-2964)	0.975294
BCAP754_UM	109034436	93918792	4130991383	103 (0-2460)	0.976226
BCAP76_PT	109926824	97143506	4174025915	101 (0-2957)	0.975206
BCAP76_SK	110856174	100288240	4246477859	104 (0-2874)	0.974258
BCAP76_UM	92080344	86262038	3399823193	84 (0-2337)	0.968649
BCAP77_PT	108635490	99960428	3792172404	94 (0-3385)	0.974401
BCAP77_SK	102409202	94861972	3838581304	95 (0-3093)	0.974603
BCAP77_UM	110319504	100519084	4259680853	107 (0-3385)	0.977056
BCUS01_BL	111174786	97915000	4233484289	105 (0-2683)	0.9767
BCUS01_PT	105670502	92459064	3899026301	96 (0-2337)	0.97372
BCUS01_UM	111792520	98183470	4358790171	107 (0-2927)	0.976211
BCUS02_BL	113227328	104980400	4276609377	105 (0-3380)	0.976554
BCUS02_PT	104519400	94546898	3818919095	93 (0-2685)	0.976023
BCUS02_UM	109565480	99198358	4163674576	105 (0-2412)	0.975636
BCUS03_BL	112189476	102447550	4482995026	111 (0-3523)	0.975956
BCUS03_PT	112217890	103564786	4260960165	106 (0-3022)	0.977584
BCUS03_UM	111678128	100511550	3858595424	96 (0-3078)	0.976109
BCUS04_BL	106132388	98057276	4041097833	101 (0-2891)	0.976139
BCUS04_PT	111969936	101506294	3170946883	78 (0-2446)	0.969896
BCUS04_UM	110097444	101266294	4285451668	108 (0-2889)	0.977667
BCUS05_BL	110150006	95426464	4273908565	105 (0-2570)	0.977731
BCUS05_PT	109580652	95003402	4113688856	98 (0-2662)	0.97623
BCUS06_BL	109302888	98942608	4001732837	99 (0-2198)	0.976896
BCUS06_PT	109958744	97847848	4319224983	104 (0-3039)	0.974401
BCUS06_UM	111798454	99539864	3788660860	95 (0-1978)	0.976745
BCUS07_BL	113289578	104003432	4323037364	107 (0-2473)	0.976261
BCUS07_PT	101146186	91291624	3884044802	96 (0-2398)	0.972993
BCUS07_UM	108497968	100345832	4155211807	104 (0-2691)	0.974928
BCUS08_BL	113034932	99691672	4411427377	107 (0-3751)	0.977204
BCUS08_PT	93396250	83799006	3046072106	75 (0-2199)	0.970782
BCUS08_UM	109331628	96362410	4142921569	103 (0-3266)	0.977835
BCUS09_BL	110493718	101513338	4285894626	107 (0-3434)	0.976554
BCUS09_PT	96235036	87861608	3440738645	85 (0-2721)	0.975829
BCUS09_UM	110270938	99956826	4242531387	106 (0-2816)	0.977757
BCUS10_BL	109163152	99682250	3390731315	83 (0-2360)	0.970765
BCUS10_PT	80842684	79104736	2879569768	71 (0-1772)	0.97195
BCUS10_UM	112026178	102443366	2788727405	69 (0-1876)	0.972017
BCUS11_BL	110241946	100486706	4364611053	109 (0-2803)	0.97591
BCUS11_PT	109158118	98359842	4087882914	100 (0-3037)	0.977559
BCUS11_UM	112564182	101856026	3490675206	87 (0-2490)	0.975675
BCUS12_BL	109886260	95134844	4078525549	99 (0-2635)	0.977385
BCUS12_PT	111765210	97652982	3959606403	97 (0-2730)	0.976131
BCUS12_UM	100091986	87901746	3554722207	87 (0-2044)	0.972814
BCUS13_BL	71893576	70398022	2662987382	66 (0-1643)	0.968924
BCUS13_PT	109341992	98284832	4132975751	101 (0-2541)	0.976645
BCUS13_UM	112024902	101392672	3492529035	87 (0-2227)	0.973513
BCUS14_BL	108257592	100330400	3974163636	97 (0-2785)	0.974943
BCUS14_PT	109749392	103394584	4332447457	105 (0-3314)	0.977405
BCUS14_UM	80752386	72364748	3152385818	79 (0-2381)	0.974494
BCUS15_BL	113012434	98820560	4471894851	110 (0-3532)	0.977317
BCUS15_PT	110201418	97570280	4464161212	109 (0-3492)	0.975423
BCUS15_UM	110052000	97868782	4333449029	108 (0-3346)	0.976617
BCUS16_BL	112489480	100070160	4511776325	111 (0-2974)	0.976831
BCUS16_PT	110862642	96537348	4047435885	95 (0-4549)	0.969864
BCUS16_UM	111342908	98103362	4094672516	96 (0-3570)	0.968769
BCUS17_BL	111348052	96849312	4333053546	107 (0-2796)	0.977361
BCUS17_PT	104613238	91367896	4083580325	98 (0-3131)	0.976377
BCUS17_UM	110820916	96854362	4359875228	107 (0-2894)	0.977209
BCUS18_BL	98201420	86208892	3850720330	95 (0-2245)	0.975239
BCUS18_PT	116159776	101911682	4394689386	109 (0-2665)	0.976736
BCUS18_UM	109808164	96916898	4222081783	106 (0-2429)	0.977171
BCUS19_BL	106868260	98325654	4105802797	103 (0-2392)	0.976621
BCUS19_PT	80531102	72568288	3177285002	76 (0-2285)	0.968226
BCUS19_UM	88638402	81587878	3433245748	85 (0-2182)	0.975328
BCUS20_BL	110273284	100890808	4240136646	104 (0-2812)	0.976971
BCUS20_PT	102666588	92724764	3764177319	92 (0-2230)	0.976861
BCUS20_UM	111685788	100299782	4188349661	103 (0-2471)	0.977175
BCUS21_BL	75215780	73602148	2461717498	62 (0-2402)	0.968801
BCUS21_PT	111197974	99566708	4352148935	106 (0-2839)	0.975769
BCUS21_UM	111829686	99862898	3786913632	94 (0-2508)	0.976394
BCUS22_BL	109236800	98283100	4197928535	104 (0-2486)	0.976154
BCUS22_PT	101513472	91400546	3260489573	77 (0-3146)	0.968649
BCUS22_UM	118267100	107814032	4284531794	107 (0-2634)	0.975057
BCUS23_BL	109787416	97022366	4058159844	100 (0-3539)	0.97652
BCUS23_PT	110213274	95710468	3886383379	94 (0-6741)	0.974794
BCUS23_UM	118148082	102328854	4328349914	107 (0-3213)	0.974695
BCUS24_BL	109906012	97125704	4386202206	107 (0-3821)	0.976841
BCUS24_PT	110835330	98092848	4336056950	105 (0-4042)	0.977592
BCUS24_UM	109694608	96315424	4116525163	102 (0-3220)	0.976028
BCUS25_BL	109252698	95399908	4105846227	101 (0-2764)	0.976743
BCUS25_PT	110705580	96294904	4159181156	100 (0-2904)	0.975037
BCUS25_UM	110204296	97039502	4103402189	101 (0-2620)	0.977136
BCUS26_BL	113583918	103105140	4435387642	111 (0-2470)	0.977169
BCUS26_PT	113271494	102374782	3662315442	87 (0-2855)	0.971083
BCUS26_UM	106688128	95283702	4110590543	102 (0-2450)	0.975636
BCUS27_BL	115678010	105362866	4309565661	107 (0-4242)	0.976389
BCUS27_PT	109619906	97560336	4083073040	102 (0-4848)	0.975462
BCUS27_UM	110043834	99122854	4298562463	107 (0-4185)	0.977422
BCUS28_BL	84946256	82908464	3007367841	75 (0-2808)	0.971734
BCUS28_PT	112349890	100950168	3815761986	92 (0-3725)	0.97547
BCUS28_UM	105314982	94049714	3737099332	92 (0-3562)	0.974745
BCUS29_BL	111221600	96074290	4101202081	101 (0-2415)	0.975875
BCUS29_PT	109642222	97730092	4298570917	104 (0-3210)	0.976821
BCUS29_UM	111739290	98359798	4243553139	105 (0-2492)	0.976099
BCUS30_BL	112227654	101387752	4304254348	105 (0-3118)	0.973035
BCUS30_PT	110816100	104427782	4414066475	106 (0-3621)	0.978103
BCUS30_UM	111370054	100219988	4335235173	108 (0-3165)	0.976869
BCUS31_BL	110563846	97480084	4301849213	104 (0-3314)	0.975962
BCUS31_PT	109245354	97903844	4291844098	103 (0-3156)	0.975477
BCUS31_UM	111469316	98627208	4466746086	110 (0-2505)	0.976881
BCUS32_BL	110688834	99897088	4295854731	107 (0-2815)	0.978135
BCUS32_PT	111226776	104826104	4363575051	106 (0-2307)	0.97589
BCUS32_UM	77427462	69628182	3024558233	75 (0-1653)	0.971442
BCUS33_BL	110011838	98509074	4215180049	105 (0-2142)	0.975301
BCUS33_PT	111013064	98000492	4277978024	105 (0-2378)	0.977567
BCUS33_UM	109314006	97122802	3794731415	94 (0-2249)	0.976071
BCUS34_BL	111542134	102083322	4041715055	100 (0-2597)	0.973925
BCUS34_PT	112915938	100705650	3867860588	97 (0-2492)	0.976453
BCUS34_UM	110304794	100162828	3319927126	83 (0-2270)	0.974196
BCUS35_BL	108072512	94258068	4126162517	102 (0-2501)	0.976196
BCUS35_PT	110704452	97692976	4011473906	100 (0-2414)	0.976256
BCUS35_UM	109562216	95994116	4139787103	103 (0-2513)	0.976483
BCUS36_BL	111203370	97935240	4363303614	106 (0-3433)	0.976684
BCUS36_PT	90381916	79623340	3605028837	88 (0-2384)	0.975358
BCUS36_UM	111150842	99262954	4491117733	112 (0-2993)	0.978295
BCUS37_BL	110047744	97862752	4257694860	105 (0-3562)	0.976336
BCUS37_PT	112437140	99605102	4346297079	108 (0-3781)	0.976558
BCUS37_UM	96708740	85554690	3742817362	92 (0-3226)	0.974867
BCUS38_BL	107808824	96608528	4152136390	102 (0-2941)	0.976723
BCUS38_PT	109832486	98134002	3427507664	85 (0-2068)	0.975395
BCUS38_UM	113009630	102624736	3104759076	77 (0-1983)	0.971842
BCUS39_BL	104491170	92573302	3759505156	89 (0-4716)	0.968549
BCUS39_PT	111761872	97644290	3930395368	93 (0-4951)	0.970719
BCUS39_UM	109636046	95653380	4130036474	101 (0-3507)	0.975334
BCUS40_BL	110730854	102385848	4127446017	103 (0-2900)	0.976548
BCUS40_PT	86201678	78674046	3140484585	77 (0-2240)	0.973018
BCUS40_UM	111499634	99272020	4338592754	108 (0-2696)	0.976077
BCUS41_BL	108706164	93819496	3808142266	88 (0-4351)	0.96487
BCUS41_PT	110558208	95226608	3831684137	90 (0-5202)	0.966317
BCUS41_UM	113081086	98013226	4053660986	96 (0-4240)	0.968618
BCUS42_BL	109184796	97466554	4197142164	103 (0-2877)	0.976094
BCUS42_PT	101373236	88449196	3724805996	92 (0-2468)	0.973276
BCUS42_UM	117106752	103074464	4032803755	101 (0-2458)	0.976003
BCUS43_BL	111326768	102409234	4402869862	110 (0-3154)	0.976454
BCUS43_PT	112505016	101321360	3288403619	81 (0-2382)	0.972612
BCUS43_UM	103128436	92772590	3832691119	95 (0-2848)	0.975089
BCUS44_BL	113321996	99303622	4321008225	106 (0-4295)	0.977029
BCUS44_PT	111349538	97665642	4181731947	103 (0-4462)	0.977058
BCUS44_UM	111623808	98672044	4423514027	110 (0-3927)	0.97788
BCUS45_BL	116872526	102560442	4609583751	113 (0-3939)	0.97707
BCUS45_PT	112610614	99007342	4306822629	106 (0-3815)	0.976813
BCUS45_UM	117863348	103837844	4655354725	115 (0-3770)	0.977142
BCUS46_BL	112088794	98976134	4393344477	109 (0-3017)	0.977822
BCUS46_PT	113137356	99728656	4430558463	110 (0-2885)	0.978183
BCUS46_UM	111831464	100466508	4387027578	109 (0-2687)	0.977237
BCUS47_BL	110210020	99681184	4091549784	101 (0-3644)	0.975608
BCUS47_PT	95808216	86233868	3652536555	90 (0-4399)	0.97458
BCUS47_UM	111756356	102351460	4263297135	106 (0-3960)	0.975974
BCUS48_BL	83891568	81983182	3091957401	76 (0-2877)	0.971542
BCUS48_PT	96676442	88781580	3314172447	82 (0-2809)	0.97431
BCUS48_UM	103772132	95473820	3944974645	99 (0-2769)	0.975647
BCUS49_BL	109372876	96589858	4148198563	102 (0-2962)	0.97626
BCUS49_PT	112016826	99284364	4309470086	104 (0-4107)	0.975381
BCUS49_UM	111369488	97832790	4237526461	105 (0-3391)	0.976026
RM01_BL	68850328	67442226	2565046077	63 (0-1793)	0.967752
RM01_UM	109276700	99087820	4046308150	101 (0-2542)	0.976463
RM02_BL	110887640	98048138	4071542754	94 (0-3659)	0.963946
RM02_UM	96112230	90269466	3692709918	92 (0-1862)	0.974768
RM03_BL	95089036	84090538	3447719622	82 (0-3872)	0.967571
RM03_UM	110803930	97911232	4062267808	96 (0-4573)	0.966107
RM04_BL	112721700	99947850	4130658115	94 (0-3730)	0.964199
RM04_UM	110744188	97142028	4090749902	95 (0-3630)	0.966433
RM05_BL	103598548	95831724	3769740128	94 (0-2968)	0.974323
RM05_UM	110742372	100775476	4059665101	101 (0-3118)	0.9763
RM06_BL	110306030	97876920	4041093951	94 (0-4278)	0.966476
RM06_UM	112783960	99176740	4135071536	97 (0-4167)	0.966871
RM07_BL	109842514	97317516	4032858911	95 (0-4251)	0.96802
RM07_UM	114811256	99566772	4008071030	93 (0-4613)	0.966877
RM08_BL	103307420	96939122	3779461433	93 (0-3722)	0.973913
RM08_UM	76717276	71008300	3008014142	75 (0-2515)	0.973206
RM09_BL	105760796	97290726	3984780196	99 (0-1952)	0.97535
RM09_UM	97772994	89317408	3557422238	89 (0-2637)	0.975836
RM10_BL	110418986	99033784	3988826942	93 (0-4014)	0.965395
RM10_UM	111883138	97691194	3881929875	93 (0-3772)	0.970008
RM11_BL	110852974	98823616	4097919756	97 (0-4335)	0.968853
RM11_UM	111179630	97410704	4090131711	96 (0-3597)	0.968312
RM12_BL	109149194	96732104	3878701110	91 (0-3472)	0.96783
RM12_UM	110861564	98543540	4207077309	103 (0-2833)	0.976504
RM13_BL	109812670	97258776	4032392542	95 (0-3641)	0.967018
RM13_UM	112033214	98852946	4075127827	95 (0-3425)	0.965205
RM14_BL	113205360	100791642	4200037285	98 (0-4495)	0.967635
RM14_UM	112655228	99271958	3966275055	93 (0-4642)	0.967503
RM15_BL	113268990	100187376	4193050560	97 (0-4729)	0.967716
RM15_UM	113015170	100827072	4184739131	100 (0-4414)	0.971188

## Sheet: Supplementary Table 2B
Supplementary Table 2B. Sequencing coverage and statistics of each sample included in our dataset for Duplex sequencing.
Reference genome: GRCh38
SampleID	Total number of sequenced reads	Total number of uniquely mapped non-duplicate reads	Total number of covered bases	Median coverage (and range) per base	Percentage of targeted bases with coverage ≥200
BCAP01_UMD_T_5	2587339	2505448	207845898	59798 (23928-81796)	1
BCAP01_UM_T_2	2319929	2259301	188157364	54127 (20575-72146)	1
BCAP31_UMD_P_19	3790528	3711719	322607072	28303 (7003-40077)	1
BCAP36_UM_P_20	3406382	3351086	292199869	25404 (6192-35412)	1
BCAP38_UM_T_21	2653195	2578177	213488810	61421 (20719-85351)	1
BCAP44_UM_P_14	3591920	3515780	305924256	26878 (7490-36769)	1
BCAP45_PT_P_22	2324011	2270675	190714549	16635 (3690-24335)	1
BCAP45_UMD_P_18	3615052	3543852	309493014	27284 (6545-38333)	1
BCAP45_UM_T_1	2396980	2339127	195009966	56342 (21464-76486)	1
BCAP47_UM_T_12	2554412	2488712	209819863	60573 (23553-82133)	1
BCAP48_UMD_T_7	2501197	2432332	202808288	58449 (22607-78187)	1
BCAP48_UM_T_4	2422621	2365268	198356126	57342 (22218-76129)	1
BCAP53_UMD_P_13	3549777	3482848	304768678	26806 (7373-36407)	1
BCAP54_PT_P_6	5653895	5562775	482178900	41926 (11484-55848)	1
BCAP54_UMD_P_16	3882241	3800425	329584786	29023 (8096-38439)	1
BCAP54_UMD_T_15	2691374	2610642	216636643	62349 (20003-83506)	1
BCAP54_UM_P_10	3832950	3767810	328690815	28659 (7948-38090)	1
BCAP54_UM_T_9	2117348	2065396	173384004	49980 (14677-67051)	1
BCAP56_UMD_P_3	3973328	3911965	340576350	29774 (8036-40601)	1
BCAP57_UM_T_17	2600850	2518954	208501571	59975 (18410-81942)	1
BCAP58_UMD_T_11	2529657	2458470	203507972	58807 (18663-79471)	1
BCAP58_UM_T_8	2404953	2337775	194330598	56087 (16704-75009)	1

## Sheet: Supplementary Table 3
Supplementary Table 3. List of post-zygotic variants that fulfilled the study's criteria, observed within uninvolved mammary gland (UM) samples across all individuals under investigation, stratified across three distinct cohorts.
Individual ID	Cohort	Gene	Transcript	Genomic positiona	cDNA change (protein change)b	Variant Class	ClinVar IDc	ClinVar classificationc	ClinVar statusc	InterVard	Cosmic_95 codinge	AVSNP150f	gnomAD Exome popmax (gnomAD v2.1.1)g	PT allele frequencyh	UM allele frequencyh
BCAP01	BCAP	IQGAP3	NM_178229	chr1:156534544	c.3697C>T (p.Arg1233Trp)	Missense	n.a.	n.a.	n.a.	Uncertain significance	ID=COSV63250030;OCCURENCE=1(skin),1(endometrium)	n.a.	6.026e-05	0.16	0.05
BCAP01	BCAP	NHLH1	NM_005598	chr1:160370931	c.200G>A (p.Arg67Gln)	Missense	n.a.	n.a.	n.a.	Pathogenic	ID=COSV57483201;OCCURENCE=1(large_intestine)	rs762154749	3.327e-05	0.18	0.13
BCAP01	BCAP	NLGN2	NM_020795	chr17:7415980	c.1507G>T (p.Glu503*)	Nonsense	n.a.	n.a.	n.a.	Uncertain significance	n.a.	n.a.	n.a.	0.27	0.09
BCAP01	BCAP	PPME1	NM_016147	chr11:74203750	c.124T>C (p.Ser42Pro)	Missense	n.a.	n.a.	n.a.	Uncertain significance	ID=COSV105246516;OCCURENCE=1(pancreas)	n.a.	n.a.	0.19	0.1
BCAP01	BCAP	RUFY2	NM_001330103	chr10:68396826	c.352del (p.Met118Trpfs*8)	Frameshift	n.a.	n.a.	n.a.	n.a.	ID=COSV61190582;OCCURENCE=1(breast),1(stomach),1(kidney),5(large_intestine),1(oesophagus),1(upper_aerodigestive_tract),1(central_nervous_system),1(haematopoietic_and_lymphoid_tissue),4(NS),1(skin)	rs759904440	0.0004	not called	0.1
BCAP01	BCAP	TBL1X	NM_005647	chrX:9711633	c.1462C>T (p.Arg488*)	Nonsense	n.a.	n.a.	n.a.	Pathogenic	ID=COSV104373215;OCCURENCE=1(large_intestine)	n.a.	n.a.	0.18	0.05
BCAP01	BCAP	TP53	NM_000546	chr17:7674894	c.637C>T (p.Arg213*)	Nonsense	43590	Pathogenic	criteria provided,multiple submitters,no conflicts	Pathogenic	ID=COSV52665560;OCCURENCE=2(bone),24(haematopoietic_and_lymphoid_tissue),22(central_nervous_system),43(upper_aerodigestive_tract),1(pleura),4(salivary_gland),8(thyroid),31(pancreas),16(prostate),64(skin),14(NS),13(biliary_tract),1(cervix),29(endometrium),9(liver),38(stomach),18(uri.ry_tract),19(ovary),2(penis),30(lung),99(breast),9(soft_tissue),3(gastrointesti.l_tract_(site_indetermi.te)),7(kidne…	rs397516436	n.a.	0.26	0.08
BCAP01	BCAP	ZNF366	NM_152625	chr5:72460431	c.1066G>A (p.Glu356Lys)	Missense	n.a.	n.a.	n.a.	Uncertain significance	ID=COSV59218971;OCCURENCE=1(endometrium)	rs937187808	0.0001	0.13	0.03
BCAP03	BCAP	DOK2	NM_003974	chr8:21912473	c.101C>T (p.Ser34Leu)	Missense	n.a.	n.a.	n.a.	Uncertain significance	ID=COSV52387496;OCCURENCE=1(breast)	rs568152896	0	0.33	0.27
BCAP03	BCAP	KDM6A	NM_001291415	chrX:45090795	c.3965T>C (p.Met1322Thr)	Missense	n.a.	n.a.	n.a.	Uncertain significance	ID=COSV65040099;OCCURENCE=1(lung)	n.a.	n.a.	0.35	0.25
BCAP03	BCAP	MKI67	NM_002417	chr10:128106848	c.4991_4992del (p.Thr1664Argfs*7)	Frameshift	1712952	Pathogenic	no assertion criteria provided	Likely pathogenic	ID=COSV64072397;OCCURENCE=1(endometrium),3(prostate),1(skin),1(upper_aerodigestive_tract),2(meninges),2(small_intestine),3(large_intestine),2(breast)	rs145960091	0.0003	0.02	0.04
BCAP03	BCAP	OR5M11	NM_001005245	chr11:56542570	c.688G>A (p.Ala230Thr)	Missense	n.a.	n.a.	n.a.	Uncertain significance	ID=COSV73141964;OCCURENCE=1(large_intestine)	n.a.	n.a.	0.29	0.25
BCAP03	BCAP	RASA1	NM_002890	chr5:87389484	c.3017C>T (p.Ser1006Leu)	Missense	n.a.	n.a.	n.a.	Uncertain significance	ID=COSV99169814;OCCURENCE=1(endometrium)	n.a.	n.a.	not called	0.06
BCAP03	BCAP	SEMA5A	NM_003966	chr5:9379889	c.58G>A (p.Ala20Thr)	Missense	n.a.	n.a.	n.a.	Uncertain significance	ID=COSV66800211;OCCURENCE=1(central_nervous_system),1(stomach)	rs370176472	0.0003	0.42	0.2
BCAP03	BCAP	SYTL4	NM_080737	chrX:100681235	c.1550G>A (p.Arg517Gln)	Missense	n.a.	n.a.	n.a.	n.a.	ID=COSV52165868;OCCURENCE=2(haematopoietic_and_lymphoid_tissue)	rs772480125	5.277e-05	0.26	0.18
BCAP03	BCAP	TBX3	NM_005996	chr12:114681136	c.400C>T (p.Pro134Ser)	Missense	n.a.	n.a.	n.a.	n.a.	ID=COSV57470909;OCCURENCE=6(skin),1(breast)	n.a.	n.a.	0.36	0.33
BCAP03	BCAP	TET2	NM_001127208	chr4:105276160	c.5650A>G (p.Thr1884Ala)	Missense	n.a.	n.a.	n.a.	Uncertain significance	ID=COSV54404459;OCCURENCE=13(haematopoietic_and_lymphoid_tissue)	rs76428136	3.338e-05	0.08	0.08
BCAP05	BCAP	AMER1	NM_152424	chrX:64192282	c.1005G>T (p.Gln335His)	Missense	n.a.	n.a.	n.a.	Uncertain significance	ID=COSV57661392;OCCURENCE=1(large_intestine),1(biliary_tract)	n.a.	n.a.	0.36	0.03
BCAP05	BCAP	RNF6	NM_005977	chr13:26214807	c.1075C>T (p.Arg359Cys)	Missense	n.a.	n.a.	n.a.	Uncertain significance	ID=COSV100644580;OCCURENCE=1(endometrium)	n.a.	3.266e-05	0.44	0.03
BCAP05	BCAP	STAT2	NM_005419	chr12:56349163	c.1440G>C (p.Gln480His)	Missense	n.a.	n.a.	n.a.	Uncertain significance	ID=COSV58477354;OCCURENCE=1(ovary)	n.a.	n.a.	0.26	0.05
BCAP08	BCAP	LRRC66	NM_001024611	chr4:51995469	c.1553G>A (p.Arg518His)	Missense	n.a.	n.a.	n.a.	Uncertain significance	ID=COSV58631933;OCCURENCE=1(breast),1(oesophagus),1(large_intestine)	n.a.	n.a.	not called	0.03
BCAP08	BCAP	SLC9A4	NM_001011552	chr2:102532678	c.2394del (p.Lys798Asnfs*46)	Frameshift	n.a.	n.a.	n.a.	n.a.	ID=COSV54828594;OCCURENCE=1(breast),4(stomach),1(kidney),8(large_intestine),2(NS),1(prostate)	rs766495973	0.0003	not called	0.04
BCAP09	BCAP	SMC2	NM_006444	chr9:104126704	c.2515C>T (p.Gln839*)	Nonsense	n.a.	n.a.	n.a.	Pathogenic	n.a.	n.a.	n.a.	0.07	0.08
BCAP10	BCAP	DRP2	NM_001939	chrX:101241791	c.683G>A (p.Arg228Gln)	Missense	n.a.	n.a.	n.a.	Uncertain significance	ID=COSV65811772;OCCURENCE=1(oesophagus)	rs771984587	0.0002	0.34	0.06
BCAP10	BCAP	TBC1D14	NM_020773	chr4:6924062	c.673G>T (p.Glu225*)	Nonsense	n.a.	n.a.	n.a.	Pathogenic	n.a.	n.a.	n.a.	0.34	0.03
BCAP13	BCAP	DLGAP3	NM_001080418	chr1:34868803	c.2287A>C (p.Thr763Pro)	Missense	n.a.	n.a.	n.a.	n.a.	ID=COSV52393238;OCCURENCE=1(haematopoietic_and_lymphoid_tissue),1(central_nervous_system),1(lung)	rs758215471	0.0002	0.27	0.22
BCAP15	BCAP	APBA1	NM_001163	chr9:69516543	c.668C>T (p.Ala223Val)	Missense	n.a.	n.a.	n.a.	Uncertain significance	ID=COSV55227161;OCCURENCE=1(large_intestine)	rs746439936	6.706e-05	0.12	0.03
BCAP15	BCAP	CFAP69	NM_001039706	chr7:90268354	c.502C>G (p.His168Asp)	Missense	n.a.	n.a.	n.a.	Uncertain significance	ID=COSV60183957;OCCURENCE=1(breast)	n.a.	n.a.	0.06	0.03
BCAP15	BCAP	ESD	NM_001984	chr13:46779976	c.558dup (p.Ala187Serfs*3)	Frameshift	n.a.	n.a.	n.a.	n.a.	ID=COSV66340964;OCCURENCE=1(endometrium),1(breast)	rs757002477	8.864e-06	0.1	0.04
BCAP15	BCAP	GPRC5B	NM_016235	chr16:19872755	c.91G>A (p.Ala31Thr)	Missense	n.a.	n.a.	n.a.	Uncertain significance	ID=COSV56027704;OCCURENCE=1(large_intestine)	rs371877366	6.533e-05	0.27	0.06
BCAP15	BCAP	GUCY2F	NM_001522	chrX:109409156	c.1804C>T (p.Arg602Cys)	Missense	n.a.	n.a.	n.a.	Uncertain significance	ID=COSV105098914;OCCURENCE=1(haematopoietic_and_lymphoid_tissue)	rs752423933	7.673e-05	0.08	0.05
BCAP15	BCAP	HECTD4	NM_001109662	chr12:112319391	c.529C>T (p.Arg177Cys)	Missense	n.a.	n.a.	n.a.	Uncertain significance	ID=COSV105932145;OCCURENCE=2(endometrium)	rs533773386	4.447e-05	0.17	0.06
BCAP15	BCAP	NSD1	NM_022455	chr5:177246764	c.4465G>A (p.Asp1489Asn)	Missense	n.a.	n.a.	n.a.	Uncertain significance	ID=COSV100729262;OCCURENCE=1(upper_aerodigestive_tract)	n.a.	n.a.	0.08	0.03
BCAP15	BCAP	NTN5	NM_145807	chr19:48670391	c.596G>A (p.Arg199Gln)	Missense	n.a.	n.a.	n.a.	Uncertain significance	ID=COSV54307791;OCCURENCE=1(prostate)	n.a.	n.a.	0.08	0.14
BCAP15	BCAP	OR2M7	NM_001004691	chr1:248324252	c.317C>T (p.Ser106Leu)	Missense	n.a.	n.a.	n.a.	Uncertain significance	ID=COSV58740651;OCCURENCE=3(skin)	rs866709680	.	not called	0.03
BCAP15	BCAP	PDE11A	NM_016953	chr2:177817869	c.1633C>T (p.Arg545*)	Nonsense	n.a.	n.a.	n.a.	Uncertain significance	ID=COSV53689945;OCCURENCE=1(central_nervous_system)	rs374570863	0.0009	0.16	0.08
BCAP15	BCAP	PIK3CA	NM_006218	chr3:179234297	c.3140A>G (p.His1047Arg)	Missense	13652	Pathogenic	reviewed by expert panel	Pathogenic	ID=COSV55873195;OCCURENCE=1(parathyroid),5(small_intestine),9(kidney),8(gastrointesti.l_tract_(site_indetermi.te)),497(large_intestine),22(oesophagus),1(vulva),54(lung),2(penis),2194(breast),63(soft_tissue),60(stomach),144(ovary),49(uri.ry_tract),11(cervix),17(biliary_tract),18(liver),216(endometrium),1(testis),17(NS),14(pancreas),12(skin),27(prostate),57(central_nervous_system),1(placenta),32(th…	rs121913279	8.91e-06	0.27	0.08
BCAP15	BCAP	PTEN	NM_000314	chr10:87933147	c.388C>T (p.Arg130*)	Nonsense	7819	Pathogenic	criteria provided,multiple submitters,no conflicts	Pathogenic	ID=COSV64288463;OCCURENCE=1(haematopoietic_and_lymphoid_tissue),36(central_nervous_system),3(thyroid),1(pleura),4(upper_aerodigestive_tract),1(NS),12(prostate),3(skin),4(cervix),1(biliary_tract),59(endometrium),1(stomach),3(ovary),2(lung),9(breast),2(soft_tissue),11(large_intestine),1(oesophagus),1(vulva)	rs121909224	3.266e-05	0.13	0.07
BCAP15	BCAP	TP53	NM_000546	chr17:7674252	c.711G>A (p.Met237Ile)	Missense	142714	Pathogenic	reviewed by expert panel	Likely pathogenic	ID=COSV52661887;OCCURENCE=18(haematopoietic_and_lymphoid_tissue),14(central_nervous_system),2(thyroid),12(upper_aerodigestive_tract),1(pleura),2(prostate),6(pancreas),1(eye),4(biliary_tract),1(liver),1(testis),3(endometrium),14(stomach),16(ovary),4(uri.ry_tract),18(lung),27(breast),2(soft_tissue),10(oesophagus),21(large_intestine)	rs587782664	5.437e-05	0.21	0.08
BCAP19	BCAP	COPE	NM_007263	chr19:18904772	c.578C>T (p.Thr193Met)	Missense	n.a.	n.a.	n.a.	n.a.	ID=COSV53232527;OCCURENCE=1(large_intestine)	rs963395101	0.0002	not called	0.07
BCAP20	BCAP	APOA4	NM_000482	chr11:116821630	c.428G>A (p.Arg143His)	Missense	n.a.	n.a.	n.a.	n.a.	ID=COSV63360319;OCCURENCE=1(uri.ry_tract),1(breast),1(oesophagus)	rs753407230	9.841e-05	0.01	0.03
BCAP20	BCAP	BACH2	NM_021813	chr6:89951520	c.586G>A (p.Ala196Thr	Missense	n.a.	n.a.	n.a.	Uncertain significance	ID=COSV57590949;OCCURENCE=1(stomach),1(ovary)	rs767734937	7.032e-05	0.24	0.12
BCAP20	BCAP	CATSPER1	NM_053054	chr11:66021533	c.1654C>T (p.Arg552Trp)	Missense	n.a.	n.a.	n.a.	Uncertain significance	ID=COSV100375836;OCCURENCE=2(endometrium)	rs756955557	2.656e-05	0.25	0.05
BCAP20	BCAP	COL3A1	NM_000090	chr2:188984867	c.187G>A (p.Asp63Asn)	Missense	1498850	Uncertain significance	criteria provided, single submitter	Uncertain significance	ID=COSV58587549;OCCURENCE=1(liver),1(pancreas),1(skin),1(lung),1(stomach),1(large_intestine)	n.a.	n.a.	not called	0.03
BCAP20	BCAP	KMT2C	NM_170606	chr7:152163298	c.10279C>T (p.Gln3427*)	Nonsense	n.a.	n.a.	n.a.	Uncertain significance	ID=COSV51484133;OCCURENCE=1(breast)	n.a.	n.a.	0.18	0.09
BCAP20	BCAP	PTCH1	NM_001083603	chr9:95459770	c.2714G>A (p.Arg905His)	Missense	645644	Conflicting interpretations of pathogenicity​:Uncertain significance(1); Likely benign(1)	criteria provided, conflicting interpretations	Uncertain significance	ID=COSV59488865;OCCURENCE=1(meninges),1(prostate)	rs764310195	3.266e-05	0.23	0.11
BCAP23	BCAP	LAMA5	NM_005560	chr20:62312680	c.9179C>T (p.Ala3060Val)	Missense	n.a.	n.a.	n.a.	Uncertain significance	ID=COSV53357221;OCCURENCE=1(stomach)	n.a.	n.a.	not called	0.03
BCAP24	BCAP	ENPP6	NM_153343	chr4:184153656	c.319G>A (p.Val107Ile)	Missense	n.a.	n.a.	n.a.	n.a.	ID=COSV57071587;OCCURENCE=1(breast),1(oesophagus)	rs371373488	6.533e-05	not called	0.04
BCAP24	BCAP	PTBP1	NM_002819	chr19:804908	c.686C>T (p.Ala229Val)	Missense	n.a.	n.a.	n.a.	Uncertain significance	ID=COSV62460423;OCCURENCE=1(large_intestine),1(central_nervous_system),1(endometrium),1(prostate)	rs201221864	5.286e-05	not called	0.03
BCAP24	BCAP	RGS3	NM_001282923	chr9:113483004	c.93_94del (p.Tyr32Cysfs*18)	Frameshift	n.a.	n.a.	n.a.	n.a.	ID=COSV58283652;OCCURENCE=1(large_intestine)	rs368227112	0.0006	0.03	0.02
BCAP25	BCAP	FAM135A	NM_001162529	chr6:70502685	c.923C>T (p.Ala308Val)	Missense	n.a.	n.a.	n.a.	Uncertain significance	ID=COSV99526461;OCCURENCE=1(upper_aerodigestive_tract)	rs776272559	0.0002	not called	0.06
BCAP25	BCAP	PDE10A	NM_001385079	chr6:165418746	c.1685G>A (p.Arg562His)	Missense	n.a.	n.a.	n.a.	Likely pathogenic	ID=COSV63098719;OCCURENCE=1(stomach)	n.a.	n.a.	not called	0.04
BCAP26	BCAP	CNOT9	NM_005444	chr2:218583025	c.259T>C (p.Ser87Pro)	Missense	376526	Likely pathogenic	no assertion criteria provided	Likely pathogenic	ID=COSV55299564;OCCURENCE=1(skin),1(liver),1(biliary_tract),3(stomach),1(genital_tract),1(oesophagus),1(large_intestine)	rs1057519956	n.a.	not called	0.04
BCAP28	BCAP	BEX4	NM_001080425	chrX:103216239	c.86C>T (p.Thr29Met)	Missense	n.a.	n.a.	n.a.	Uncertain significance	ID=COSV101015435;OCCURENCE=1(stomach)	rs747374478	n.a.	not called	0.04
BCAP28	BCAP	TAZ	NM_000116	chrX:154412145	c.169C>T (p.Arg57*)	Nonsense	n.a.	n.a.	n.a.	Pathogenic	n.a.	n.a.	n.a.	not called	0.1
BCAP28	BCAP	TMPRSS15	NM_002772	chr21:18344016	c.1216C>T (p.Arg406*)	Nonsense	n.a.	n.a.	n.a.	Likely pathogenic	ID=COSV53048767;OCCURENCE=1(skin),1(large_intestine)	rs776691605	5.791e-05	not called	0.03
BCAP31	BCAP	CDKN2A	NM_000077	chr9:21974758	c.70C>G (p.Arg24Gly)	Missense	1481554	Uncertain significance	criteria provided, single submitter	Uncertain significance	ID=COSV58707278;OCCURENCE=1(uri.ry_tract)	rs761014328	9.51e-06	0.34	0.07
BCAP31	BCAP	GNAL	NM_182978	chr18:11689822	c.259G>C (p.Glu87Gln)	Missense	n.a.	n.a.	n.a.	Uncertain significance	ID=COSV105219090;OCCURENCE=1(uri.ry_tract)	rs1017262747	n.a.	0.2	0.11
BCAP31	BCAP	H4C4	NM_003539	chr6:26188920	c.157G>A (p.Glu53Lys)	Missense	n.a.	n.a.	n.a.	Uncertain significance	ID=COSV61590827;OCCURENCE=1(liver),4(oesophagus)	n.a.	n.a.	0.45	0.1
BCAP31	BCAP	MAPK8IP1	NM_005456	chr11:45902983	c.1216G>A (p.Glu406Lys)	Missense	n.a.	n.a.	n.a.	Uncertain significance	ID=COSV53798729;OCCURENCE=1(large_intestine)	rs759460160	5.445e-05	0.27	0.03
BCAP31	BCAP	OR5D18	NM_001001952	chr11:55820056	c.427G>A (p.Val143Met)	Missense	n.a.	n.a.	n.a.	Uncertain significance	ID=COSV61738342;OCCURENCE=1(prostate),1(biliary_tract),1(endometrium),1(central_nervous_system)	rs577643505	0.0001	not called	0.04
BCAP31	BCAP	PIK3CA	NM_006218	chr3:179234297	c.3140A>G (p.His1047Arg)	Missense	13652	Pathogenic	reviewed by expert panel	Pathogenic	ID=COSV55873195;OCCURENCE=1(parathyroid),5(small_intestine),9(kidney),8(gastrointesti.l_tract_(site_indetermi.te)),497(large_intestine),22(oesophagus),1(vulva),54(lung),2(penis),2194(breast),63(soft_tissue),60(stomach),144(ovary),49(uri.ry_tract),11(cervix),17(biliary_tract),18(liver),216(endometrium),1(testis),17(NS),14(pancreas),12(skin),27(prostate),57(central_nervous_system),1(placenta),32(th…	rs121913279	8.91e-06	0.72	0.19
BCAP31	BCAP	POMGNT1	NM_017739	chr1:46189539	c.1814G>A (p.Arg605His)	Missense	56589	Pathogenic/Likely pathogenic	criteria provided,multiple submitters,no conflicts	Likely pathogenic	ID=COSV64340932;OCCURENCE=1(large_intestine)	rs267606962	1.776e-05	0.29	0.1
BCAP31	BCAP	TJP1	NM_001330239:	chr15:29766346	c.509G>A (p.Arg170Gln)	Missense	n.a.	n.a.	n.a.	n.a.	ID=COSV62044242;OCCURENCE=1(large_intestine)	rs778030292	3.536e-05	not called	0.06
BCAP31	BCAP	TTN	NM_001267550	chr2:178589057	c.62668G>A (p.Asp20890Asn)	Missense	n.a.	n.a.	n.a.	Uncertain significance	ID=COSV105218709;OCCURENCE=1(skin)	n.a.	n.a.	0.21	0.04
BCAP32	BCAP	AKT1	NM_001382430	chr14:104780214	c.49G>A (p.Glu17Lys)	Missense	13983	Pathogenic	criteria provided,multiple submitters,no conflicts	Likely pathogenic	ID=COSV62571334;OCCURENCE=9(ovary),23(uri.ry_tract),3(stomach),372(breast),18(soft_tissue),49(lung),50(large_intestine),1(kidney),1(thymus),2(peritoneum),7(haematopoietic_and_lymphoid_tissue),15(bone),70(meninges),27(thyroid),11(upper_aerodigestive_tract),5(salivary_gland),2(central_nervous_system),6(NS),58(skin),22(prostate),6(pancreas),35(endometrium),8(cervix),3(biliary_tract)	rs121434592	8.872e-06	0.26	0.06
BCAP32	BCAP	F5	NM_000130	chr1:169555278	c.1022G>A (p.Arg341His)	Missense	n.a.	n.a.	n.a.	Uncertain significance	ID=COSV63123803;OCCURENCE=1(oesophagus),1(large_intestine)	n.a.	2.891e-05	0.21	0.06
BCAP32	BCAP	SPTAN1	NM_001130438	chr9:128566798	c.58C>T (p.Gln20*)	Nonsense	n.a.	n.a.	n.a.	Pathogenic	n.a.	n.a.	n.a.	0.23	0.05
BCAP34	BCAP	JAKMIP1	NM_001099433	chr4:6081734	c.976G>A (p.Glu326Lys)	Missense	n.a.	n.a.	n.a.	Uncertain significance	ID=COSV51546836;OCCURENCE=1(large_intestine)	n.a.	n.a.	not called	0.04
BCAP35	BCAP	TARS2	NM_025150	chr1:150499253	c.1577G>A (p.Trp526*	Nonsense	n.a.	n.a.	n.a.	Pathogenic	n.a.	n.a.	n.a.	0.37	0.1
BCAP36	BCAP	NFIB	NM_001190737	chr9:14120613	c.1072C>T (p.Arg358*)	Nonsense	n.a.	n.a.	n.a.	Uncertain significance	ID=COSV66627997;OCCURENCE=1(endometrium)	n.a.	n.a.	not called	0.08
BCAP36	BCAP	PIK3CA	NM_006218	chr3:179234297	c.3140A>G (p.His1047Arg)	Missense	13652	Pathogenic	reviewed by expert panel	Pathogenic	ID=COSV55873195;OCCURENCE=1(parathyroid),5(small_intestine),9(kidney),8(gastrointesti.l_tract_(site_indetermi.te)),497(large_intestine),22(oesophagus),1(vulva),54(lung),2(penis),2194(breast),63(soft_tissue),60(stomach),144(ovary),49(uri.ry_tract),11(cervix),17(biliary_tract),18(liver),216(endometrium),1(testis),17(NS),14(pancreas),12(skin),27(prostate),57(central_nervous_system),1(placenta),32(th…	rs121913279	8.91e-06	0.21	0.03
BCAP38	BCAP	CACNA1E	NM_001205293	chr1:181732607	c.2521G>A (p.Ala841Thr)	Missense	n.a.	n.a.	n.a.	Uncertain significance	ID=COSV105256754;OCCURENCE=1(skin)	n.a.	n.a.	0.58	0.06
BCAP38	BCAP	MRPL24	NM_145729	chr1:156738354	c.268G>T (p.Gly90Trp)	Missense	n.a.	n.a.	n.a.	Uncertain significance	ID=COSV61977620;OCCURENCE=1(large_intestine)	n.a.	n.a.	0.46	0.05
BCAP38	BCAP	TP53	NM_000546	chr17:7670685	c.1024C>T (p.Arg342*)	Nonsense	182970	Pathogenic	criteria provided,multiple submitters,no conflicts	n.a.	ID=COSV52665487;OCCURENCE=6(endometrium),1(peritoneum),8(liver),8(biliary_tract),1(adre.l_gland),31(pancreas),2(thymus),2(vulva),4(prostate),28(skin),11(kidney),1(gastrointesti.l_tract_(site_indetermi.te)),83(large_intestine),12(NS),38(oesophagus),1(salivary_gland),25(upper_aerodigestive_tract),1(pleura),6(soft_tissue),3(thyroid),60(breast),1(penis),21(central_nervous_system),22(lung),8(uri.ry_tr…	rs730882029	n.a.	0.24	0.05
BCAP41	BCAP	ABLIM2	NM_001130083	chr4:8097108	c.329C>T (p.Ala110Val)	Missense	n.a.	n.a.	n.a.	Uncertain significance	ID=COSV56409657;OCCURENCE=1(large_intestine)	n.a.	n.a.	not called	0.07
BCAP44	BCAP	CHST14	NM_130468	chr15:40471853	c.640G>A (p.Glu214Lys)	Missense	n.a.	n.a.	n.a.	Uncertain significance	ID=COSV105111306;OCCURENCE=1(uri.ry_tract)	n.a.	6.171e-05	0.39	0.05
BCAP44	BCAP	GPAM	NM_001244949	chr10:112168347	c.1072C>T (p.Arg358Cys)	Missense	n.a.	n.a.	n.a.	Uncertain significance	ID=COSV62081096;OCCURENCE=1(large_intestine)	rs866892830	n.a.	0.35	0.04
BCAP44	BCAP	PIK3CA	NM_006218	chr3:179234169	c.3012G>T (p.Met1004Ile)	Missense	2069684	Uncertain signifcance	criteria provided,single submitter	Uncertain significance	ID=COSV55891097;OCCURENCE=2(large_intestine),1(breast),1(lung),1(ovary),3(endometrium),1(central_nervous_system)	n.a.	n.a.	0.44	0.07
BCAP44	BCAP	SIN3A	NM_001145358	chr15:75411667	c.833C>T (p.Pro278Leu)	Missense	n.a.	n.a.	n.a.	Uncertain significance	ID=COSV64582364;OCCURENCE=1(liver)	rs751280333	2.639e-05	0.46	0.05
BCAP44	BCAP	ST8SIA4	NM_001011552	chr5:100856292	c.608G>A (p.Arg203Gln)	Missense	2405203	Uncertain signifcance	criteria provided,single submitter	Uncertain significance	ID=COSV51505833;OCCURENCE=1(large_intestine),1(endometrium)	rs372014886	0.0003	0.52	0.03
BCAP44	BCAP	TBX3	NM_005996	chr12:114682829	c.368_371dup (p.Ile125Profs*14)	Frameshift	n.a.	n.a.	n.a.	n.a.	ID=COSV57471668;OCCURENCE=1(breast)	n.a.	n.a.	0.7	0.12
BCAP45	BCAP	CCDC15	NM_025004	chr11:124975153	c.581del (p.Lys194Argfs*29)	Frameshift	n.a.	n.a.	n.a.	n.a.	ID=COSV61080043;OCCURENCE=2(endometrium),1(pancreas),1(prostate),1(lung),2(stomach),1(small_intestine),18(large_intestine)	rs759789184	0.0003	not called	0.05
BCAP45	BCAP	FAT4	NM_001291303	chr4:125452111	c.11101G>A (p.Val3701Ile)	Missense	n.a.	n.a.	n.a.	Uncertain significance	ID=COSV58675223;OCCURENCE=1(cervix)	n.a.	n.a.	0.29	0.03
BCAP45	BCAP	FLNA	NM_001110556	chrX:154360535	c.3260G>A (p.Arg1087His)	Missense	533573	Conflicting interpretations of pathogenicity​,Uncertain significance(1); Benign(1)	criteria provided, conflicting interpretations	n.a.	ID=COSV100774401;OCCURENCE=1(upper_aerodigestive_tract),1(stomach)	rs369668866	0.0004	not called	0.04
BCAP45	BCAP	NEB	NM_001164507	chr2:151644108	c.7666C>T (p.Arg2556Cys)	Missense	n.a.	n.a.	n.a.	Uncertain significance	ID=COSV51419977;OCCURENCE=1(large_intestine),2(skin)	rs947230244	4.435e-05	not called	0.19
BCAP45	BCAP	PIK3CA	NM_006218	chr3:179218294	c.1624G>A (p.Glu542Lys)	Missense	31944	Pathogenic	reviewed by expert panel	Likely pathogenic	ID=COSV55873227;OCCURENCE=1(pituitary),49(stomach),45(ovary),4(haematopoietic_and_lymphoid_tissue),116(uri.ry_tract),1(bone),74(lung),8(penis),25(central_nervous_system),16(soft_tissue),622(breast),28(thyroid),11(salivary_gland),78(upper_aerodigestive_tract),6(gastrointesti.l_tract_(site_indetermi.te)),14(kidney),470(large_intestine),4(NS),31(oesophagus),8(pancreas),1(thymus),6(vulva),35(skin),10…	rs121913273	n.a.	not called	0.12
BCAP45	BCAP	TP53	NM_000546	chr17:7676040	c.329G>C (p.Arg110His)	Missense	233627	Pathogenic	criteria provided,multiple submitters,no conflicts	Uncertain significance	ID=COSV52668419;OCCURENCE=1(liver),1(prostate),3(skin),1(pancreas),1(upper_aerodigestive_tract),1(thyroid),2(central_nervous_system),5(haematopoietic_and_lymphoid_tissue),1(thymus),2(oesophagus),2(large_intestine),14(breast),4(soft_tissue),7(lung),1(uri.ry_tract),1(ovary)	rs11540654	n.a.	0.52	0.03
BCAP47	BCAP	ACO2	NM_001098	chr22:41517625	c.934C>G (p.Arg312Gly)	Missense	n.a.	n.a.	n.a.	Uncertain significance	ID=COSV53441000;OCCURENCE=1(uri.ry_tract)	n.a.	n.a.	0.42	0.06
BCAP47	BCAP	ADGRL1	NM_014921	chr19:14163101	c.475C>T (p.Arg159Trp)	Missense	n.a.	n.a.	n.a.	Uncertain significance	ID=COSV61565449;OCCURENCE=1(prostate)	rs371929966	1.76e-05	0.26	0.03
BCAP47	BCAP	ARHGEF33	NM_001145451	chr2:38937469	c.700G>A (p.Val234Ile)	Missense	n.a.	n.a.	n.a.	Uncertain significance	ID=COSV67256660;OCCURENCE=2(pancreas),1(large_intestine)	rs891432113	8.285e-05	0.41	0.06
BCAP47	BCAP	BEND4	NM_207406	chr4:42143706	c.776C>T (p.Ser259Leu)	Missense	n.a.	n.a.	n.a.	Uncertain significance	ID=COSV72469202;OCCURENCE=1(large_intestine),1(cervix),1(skin)	n.a.	0.0001	0.44	0.03
BCAP47	BCAP	GATA4	NM_001308093	chr8:11757012	c.1078G>A (p.Glu360Lys)	Missense	30101	Uncertain significance	criteria provided,single submitter	Uncertain significance	ID=COSV100632768;OCCURENCE=1(lung)	rs368489876	0.0001	not called	0.19
BCAP47	BCAP	PRRC2C	NM_015172	chr1:171540960	c.3488C>A (p.Ser1163*)	Nonsense	n.a.	n.a.	n.a.	Pathogenic	n.a.	n.a.	n.a.	0.18	0.03
BCAP47	BCAP	TP53	NM_000546	chr17:7670685	c.1024C>T (p.Arg342*)	Nonsense	182970	Pathogenic	criteria provided,multiple submitters,no conflicts	n.a.	ID=COSV52665487;OCCURENCE=6(endometrium),1(peritoneum),8(liver),8(biliary_tract),1(adre.l_gland),31(pancreas),2(thymus),2(vulva),4(prostate),28(skin),11(kidney),1(gastrointesti.l_tract_(site_indetermi.te)),83(large_intestine),12(NS),38(oesophagus),1(salivary_gland),25(upper_aerodigestive_tract),1(pleura),6(soft_tissue),3(thyroid),60(breast),1(penis),21(central_nervous_system),22(lung),8(uri.ry_tr…	rs730882029	n.a.	0.48	0.07
BCAP48	BCAP	FAM47C	NM_001013736	chrX:37009734	c.1324C>A (p.Pro442Thr)	Missense	n.a.	n.a.	n.a.	Uncertain significance	ID=COSV100792414;OCCURENCE=1(stomach)	n.a.	n.a.	0.14	0.05
BCAP48	BCAP	G6PC2	NM_021176	chr2:168908062	c.1051G>A (p.Gly351Arg)	Missense	n.a.	n.a.	n.a.	Uncertain significance	ID=COSV99960786;OCCURENCE=1(stomach),1(skin)	n.a.	6.153e-05	0.13	0.04
BCAP48	BCAP	PRRT1	NM_030651	chr6:32150876	c.50C>T (p.Pro17Leu)	Missense	n.a.	n.a.	n.a.	Uncertain significance	ID=COSV99278745;OCCURENCE=1(endometrium)	n.a.	n.a.	0.3	0.07
BCAP48	BCAP	STAT2	NM_005419	chr12:56355794	c.295C>T (p.Gln99*)	Nonsense	n.a.	n.a.	n.a.	Likely pathogenic	n.a.	n.a.	n.a.	0.12	0.05
BCAP48	BCAP	TP53	NM_000546	chr17:7674894	c.637C>T (p.Arg213*)	Nonsense	43590	Pathogenic	criteria provided,multiple submitters,no conflicts	Pathogenic	ID=COSV52665560;OCCURENCE=2(bone),24(haematopoietic_and_lymphoid_tissue),22(central_nervous_system),43(upper_aerodigestive_tract),1(pleura),4(salivary_gland),8(thyroid),31(pancreas),16(prostate),64(skin),14(NS),13(biliary_tract),1(cervix),29(endometrium),9(liver),38(stomach),18(uri.ry_tract),19(ovary),2(penis),30(lung),99(breast),9(soft_tissue),3(gastrointesti.l_tract_(site_indetermi.te)),7(kidne…	rs397516436	n.a.	0.15	0.06
BCAP53	BCAP	DCAF12L2	NM_001013628	chrX:126165440	c.485C>T (p.Thr162Met)	Missense	n.a.	n.a.	n.a.	Uncertain significance	ID=COSV63580676;OCCURENCE=3(large_intestine),1(stomach)	rs1047080686	n.a.	not called	0.04
BCAP53	BCAP	DENND3	NM_001352890	chr8:141168378	c.2128G>A (p.Glu710Lys)	Missense	n.a.	n.a.	n.a.	Uncertain significance	ID=COSV52802053;OCCURENCE=1(large_intestine)	n.a.	n.a.	not called	0.06
BCAP53	BCAP	ERBB2	NM_004448	chr17:39723967	c.2264T>C (p.Leu755Ser)	Missense	376035	Likely pathogenic	no assertion criteria provided	Likely pathogenic	ID=COSV54062780;OCCURENCE=1(oesophagus),6(large_intestine),2(kidney),8(small_intestine),7(uri.ry_tract),7(stomach),119(breast),2(lung),1(NS),1(skin),1(pancreas),5(endometrium),1(biliary_tract),1(salivary_gland),1(upper_aerodigestive_tract),1(central_nervous_system)	rs121913470	n.a.	0.06	0.07
BCAP53	BCAP	GRM7	NM_000844	chr3:7578733	c.1827G>A (p.Met609Ile)	Missense	n.a.	n.a.	n.a.	Uncertain significance	ID=COSV104666943;OCCURENCE=1(skin)	n.a.	n.a.	not called	0.06
BCAP53	BCAP	MMP7	NM_002423	chr11:102525007	c.542C>T (p.Ala181Val)	Missense	n.a.	n.a.	n.a.	n.a.	ID=COSV52771873;OCCURENCE=3(large_intestine),2(liver)	rs773617283	1.761e-05	not called	0.07
BCAP53	BCAP	PIK3CA	NM_006218	chr3:179234297	c.3140A>G (p.His1047Arg)	Missense	13652	Pathogenic	reviewed by expert panel	Pathogenic	ID=COSV55873195;OCCURENCE=1(parathyroid),5(small_intestine),9(kidney),8(gastrointesti.l_tract_(site_indetermi.te)),497(large_intestine),22(oesophagus),1(vulva),54(lung),2(penis),2194(breast),63(soft_tissue),60(stomach),144(ovary),49(uri.ry_tract),11(cervix),17(biliary_tract),18(liver),216(endometrium),1(testis),17(NS),14(pancreas),12(skin),27(prostate),57(central_nervous_system),1(placenta),32(th…	rs121913279	8.91e-06	0.24	0.07
BCAP54	BCAP	LPA	NM_005577	chr6:160605164	c.2827G>A (p.Gly943Arg)	Missense	n.a.	n.a.	n.a.	Likely pathogenic	ID=COSV60297755;OCCURENCE=1(skin),2(liver),1(cervix)	rs369601677	0.0001	not called	0.04
BCAP54	BCAP	MMP20	NM_004771	chr11:102608938	c.810C>G (p.Tyr270*)	Nonsense	n.a.	n.a.	n.a.	Uncertain significance	n.a.	n.a.	n.a.	0.18	0.07
BCAP54	BCAP	PCCB	NM_000532	chr3:136298005	c.817G>A (p.Asp273Asn)	Missense	n.a.	n.a.	n.a.	Uncertain significance	ID=COSV52446725;OCCURENCE=1(lung)	n.a.	n.a.	0.13	0.03
BCAP54	BCAP	TP53	NM_000546	chr17:7676092	c.227del (p.Ala76Aspfs*47)	Frameshift	n.a.	n.a.	n.a.	n.a.	ID=COSV52728465;OCCURENCE=1(large_intestine),1(lung),2(breast),1(uri.ry_tract),1(ovary),1(NS),1(upper_aerodigestive_tract)	n.a.	n.a.	0.27	0.05
BCAP54	BCAP	PIK3CA	NM_006218	chr3:179234297	c.3140A>T (p.His1047Leu)	Missense	13653	Pathogenic	criteria provided, multiple submitters, no conflicts	Pathogenic	ID=COSV55873401;OCCURENCE=44(endometrium),4(liver),5(biliary_tract),1(cervix),6(skin),3(prostate),2(pancreas),15(upper_aerodigestive_tract),2(salivary_gland),8(thyroid),7(central_nervous_system),1(bone),12(haematopoietic_and_lymphoid_tissue),1(pituitary),1(vulva),8(oesophagus),2(kidney),1(gastrointesti.l_tract_(site_indetermi.te)),78(large_intestine),284(breast),25(soft_tissue),11(lung),18(uri.ry…	rs121913279	8.91e-06	not called	0.05
BCAP56	BCAP	CILP	NM_003613	chr15:65203432	c.958C>T (p.Arg320Trp)	Missense	2316144	Uncertain significance	criteria provided, single submitter	Uncertain significance	ID=COSV56023491;OCCURENCE=1(stomach)	rs763019001	3.267e-05	0.13	0.03
BCAP56	BCAP	FNIP1	NM_133372	chr5:131672420	c.2024A>T (p.Asp675Val)	Missense	n.a.	n.a.	n.a.	n.a.	ID=COSV57197793;OCCURENCE=1(stomach)	n.a.	n.a.	0.11	0.05
BCAP56	BCAP	FUT6	NM_000150	chr19:5831545	c.734C>T (p.Trp341*)	Nonsense	n.a.	n.a.	n.a.	Uncertain significance	ID=COSV105143498;OCCURENCE=1(skin)	rs192545727	0.0003	0.1	0.02
BCAP56	BCAP	OR5D18	NM_001001952	chr11:55819997	c.368G>A (p.Arg123His)	Missense	n.a.	n.a.	n.a.	Uncertain significance	ID=COSV61736976;OCCURENCE=1(central_nervous_system),2(haematopoietic_and_lymphoid_tissue),1(large_intestine)	rs768748128	0.0001	0.11	0.03
BCAP56	BCAP	PIK3CA	NM_006218	chr3:179218294	c.1624G>A (p.Glu542Lys)	Missense	31944	Pathogenic	reviewed by expert panel	Likely pathogenic	ID=COSV55873227;OCCURENCE=1(pituitary),49(stomach),45(ovary),4(haematopoietic_and_lymphoid_tissue),116(uri.ry_tract),1(bone),74(lung),8(penis),25(central_nervous_system),16(soft_tissue),622(breast),28(thyroid),11(salivary_gland),78(upper_aerodigestive_tract),6(gastrointesti.l_tract_(site_indetermi.te)),14(kidney),470(large_intestine),4(NS),31(oesophagus),8(pancreas),1(thymus),6(vulva),35(skin),10…	rs121913273	n.a.	0.39	0.07
BCAP57	BCAP	TP53	NM_000546	chr17:7670684	c.1025G>C (p.Arg342Pro)	Missense	215996	Pathogenic/Likely pathogenic	criteria provided,multiple submitters,no conflicts	Likely pathogenic	ID=COSV52690857;OCCURENCE=2(prostate),3(endometrium),2(liver),1(bone),3(central_nervous_system),1(salivary_gland),1(thyroid),1(large_intestine),17(kidney),1(adre.l_gland),3(ovary),2(lung),11(breast)	rs375338359	n.a.	0.25	0.06
BCAP58	BCAP	EPHB3	NM_004443	chr3:184580813	c.2474del (p.Gly825Glufs*8)	Frameshift	n.a.	n.a.	n.a.	n.a.	ID=COSV57806270;OCCURENCE=1(large_intestine)	n.a.	n.a.	0.27	0.1
BCAP58	BCAP	FAM171A1	NM_001010924	chr10:15214581	c.1007G>A (p.Arg336His)	Missense	n.a.	n.a.	n.a.	Uncertain significance	ID=COSV65316565;OCCURENCE=1(oesophagus),1(lung),1(stomach)	rs1008533763	5.585e-05	0.28	0.12
BCAP58	BCAP	GON4L	NM_001282860	chr1:155766142	c.3331C>T (p.Arg1111*)	Nonsense	n.a.	n.a.	n.a.	Pathogenic	ID=COSV55195341;OCCURENCE=1(large_intestine),1(breast),1(skin)	n.a.	n.a.	not called	0.04
BCAP58	BCAP	OR6C65	NM_001005518	chr12:55401093	c.565G>A (p.Asp189Asn)	Missense	n.a.	n.a.	n.a.	Uncertain significance	ID=COSV104691502;OCCURENCE=1(skin)	n.a.	n.a.	0.25	0.11
BCAP58	BCAP	TP53	NM_000546	chr17:7676218	c.151G>T (p.Glu51*)	Nonsense	568781	Pathogenic	criteria provided, single submitter	Likely pathogenic	ID=COSV52694020;OCCURENCE=2(lung),1(thyroid),2(breast),4(upper_aerodigestive_tract),1(stomach),2(haematopoietic_and_lymphoid_tissue),2(ovary),1(liver),2(endometrium),5(large_intestine),3(skin)	n.a.	n.a.	0.31	0.16
BCAP59	BCAP	APOE	NM_000041	chr19:44907903	c.187G>T (p.Glu63*)	Nonsense	n.a.	n.a.	n.a.	Likely pathogenic	n.a.	n.a.	n.a.	0.21	0.3
BCAP59	BCAP	ARHGEF1	NM_004706	chr19:41902639	c.1604G>A (p.Arg535Gln)	Missense	n.a.	n.a.	n.a.	Uncertain significance	ID=COSV100528863;OCCURENCE=1(stomach)	n.a.	1.759e-05	not called	0.05
BCAP59	BCAP	AXDND1	NM_144696	chr1:179368819	c.125dup (p.Asn42Lysfs*16)	Frameshift	n.a.	n.a.	n.a.	n.a.	ID=COSV62642928;OCCURENCE=1(breast)	rs758416612	0.0008	0.01	0.14
BCAP59	BCAP	CORIN	NM_006587	chr4:47763406	c.590C>A (p.Pro197His)	Missense	n.a.	n.a.	n.a.	Likely pathogenic	n.a.	n.a.	n.a.	0.03	0.16
BCAP59	BCAP	DCC	NM_005215	chr18:52752321	c.359C>T (p.Ser120Phe)	Missense	n.a.	n.a.	n.a.	Uncertain significance	ID=COSV59108195;OCCURENCE=1(skin)	n.a.	n.a.	0.16	0.31
BCAP59	BCAP	DCC	NM_005215	chr18:52752326	c.364G>A (p.Gly122Arg)	Missense	n.a.	n.a.	n.a.	Uncertain significance	ID=COSV59132001;OCCURENCE=1(skin)	n.a.	n.a.	0.16	0.31
BCAP59	BCAP	FOXA2	NM_021784	chr20:22582508	c.734C>T (p.Ser245Leu)	Missense	n.a.	n.a.	n.a.	n.a.	ID=COSV101008281;OCCURENCE=1(endometrium)	n.a.	n.a.	not called	0.18
BCAP59	BCAP	G6PD	NM_001360016	chrX:154533618	c.822G>T (p.Glu274Asp)	Missense	n.a.	n.a.	n.a.	Likely pathogenic	n.a.	n.a.	.	not called	0.13
BCAP59	BCAP	GPC6	NM_005708	chr13:93830471	c.637C>T (p.Arg213Cys)	Missense	n.a.	n.a.	n.a.	Uncertain significance	ID=COSV65494787;OCCURENCE=1(breast),1(stomach),1(endometrium)	n.a.	3.267e-05	0.59	0.4
BCAP59	BCAP	ITPR2	NM_002223	chr12:26724660	c.362T>C (p.Ile121Thr)	Missense	n.a.	n.a.	n.a.	Likely pathogenic	n.a.	n.a.	5.837e-05	0.29	0.38
BCAP59	BCAP	KCNA7	NM_031886	chr19:49072324	c.262G>A (p.Val88Ile)	Missense	n.a.	n.a.	n.a.	Uncertain significance	ID=COSV99671850;OCCURENCE=1(lung)	n.a.	n.a.	not called	0.14
BCAP59	BCAP	KCNG2	NM_012283	chr18:79864163	c.496G>A (p.Val166Met)	Missense	n.a.	n.a.	n.a.	Uncertain significance	ID=COSV60267977;OCCURENCE=1(large_intestine)	n.a.	n.a.	0.38	0.2
BCAP59	BCAP	MDM1	NM_001354969	chr12:68326902	c.253G>T (p.Glu85*)	Nonsense	n.a.	n.a.	n.a.	n.a.	ID=COSV57448955;OCCURENCE=1(lung)	n.a.	n.a.	0.21	0.18
BCAP59	BCAP	NSDHL	NM_015922	chrX:152865831	c.556G>A (p.Ala186Thr)	Missense	n.a.	n.a.	n.a.	Uncertain significance	ID=COSV64743942;OCCURENCE=1(cervix),1(central_nervous_system)	rs782180567	5.241e-05	0.47	0.28
BCAP59	BCAP	RANBP3L	NM_145000	chr5:36255497	c.997G>T (p.Asp333Tyr)	Missense	n.a.	n.a.	n.a.	n.a.	ID=COSV56956712;OCCURENCE=1(kidney)	rs746839639	6.558e-05	not called	0.11
BCAP59	BCAP	TRIM51	NM_032681	chr11:55885485	c.57G>A (p.Met19Ile)	Missense	n.a.	n.a.	n.a.	Uncertain significance	ID=COSV55266661;OCCURENCE=2(skin)	rs765923337	0.0002	not called	0.1
BCAP59	BCAP	WNT11	NM_004626	chr11:76196540	c.262C>T (p.Arg88Cys)	Missense	n.a.	n.a.	n.a.	Uncertain significance	ID=COSV59443210;OCCURENCE=1(uri.ry_tract),1(central_nervous_system)	rs765532771	3.267e-05	not called	0.02
BCAP61	BCAP	BAZ2A	NM_001300905	chr12:56610185	c.1810C>T (p.Arg604Cys)	Missense	n.a.	n.a.	n.a.	n.a.	ID=COSV99464352;OCCURENCE=1(stomach)	rs758053039	2.655e-05	0.34	0.1
BCAP61	BCAP	CYP27B1	NM_000785	chr12:57763218	c.1451C>T (p.Ala484Val)	Missense	n.a.	n.a.	n.a.	Uncertain significance	ID=COSV56984473;OCCURENCE=1(large_intestine)	rs759915706	6.54e-05	0.43	0.18
BCAP61	BCAP	DNAJB1	NM_006145	chr19:14516746	c.512C>T (p.Ser171Phe)	Missense	n.a.	n.a.	n.a.	Uncertain significance	ID=COSV54317856;OCCURENCE=1(lung)	n.a.	n.a.	0.4	0.08
BCAP61	BCAP	FZD9	NM_003508	chr7:73434620	c.613G>A (p.Val205Met)	Missense	n.a.	n.a.	n.a.	Uncertain significance	ID=COSV100750952;OCCURENCE=1(stomach)	n.a.	6.095e-05	0.27	0.08
BCAP61	BCAP	LRP1	NM_002332	chr12:57162504	c.2390C>T (p.Ala797Val)	Missense	n.a.	n.a.	n.a.	n.a.	n.a.	n.a.	n.a.	0.26	0.09
BCAP61	BCAP	NR5A1	NM_004959	chr9:124503204	c.119C>T (p.Thr40Met)	Missense	n.a.	n.a.	n.a.	Uncertain significance	ID=COSV101007629;OCCURENCE=1(liver)	n.a.	n.a.	0.44	0.16
BCAP61	BCAP	WDR81	NM_001163809	chr17:1726358	c.1399G>A (p.Val467Ile)	Missense	n.a.	n.a.	n.a.	Uncertain significance	ID=COSV100488767;OCCURENCE=1(endometrium)	rs751726458	4.429e-05	0.05	0.06
BCAP63	BCAP	CEBPZ	NM_005760	chr2:37227765	c.1428del (p.Asp477Metfs*11)	Frameshift	n.a.	n.a.	n.a.	n.a.	ID=COSV50017220;OCCURENCE=1(small_intestine),6(large_intestine),2(stomach),1(uri.ry_tract),1(NS),1(pancreas),2(salivary_gland),1(meninges),1(haematopoietic_and_lymphoid_tissue)	rs763090473	0.0004	0.03	0.06
BCAP66	BCAP	AKT1	NM_001382430	chr14:104780214	c.49G>A (p.Glu17Lys)	Missense	13983	Pathogenic	criteria provided,multiple submitters,no conflicts	Likely pathogenic	ID=COSV62571334;OCCURENCE=9(ovary),23(uri.ry_tract),3(stomach),372(breast),18(soft_tissue),49(lung),50(large_intestine),1(kidney),1(thymus),2(peritoneum),7(haematopoietic_and_lymphoid_tissue),15(bone),70(meninges),27(thyroid),11(upper_aerodigestive_tract),5(salivary_gland),2(central_nervous_system),6(NS),58(skin),22(prostate),6(pancreas),35(endometrium),8(cervix),3(biliary_tract)	rs121434592	8.872e-06	0.15	0.07
BCAP66	BCAP	CACNA1B	NM_000718	chr9:138058674	c.4414C>G (p.Pro1472Ala)	Missense	n.a.	n.a.	n.a.	Likely pathogenic	n.a.	n.a.	n.a.	not called	0.04
BCAP66	BCAP	DPYSL5	NM_020134	chr2:26927400	c.568G>A (p.Val190Ile)	Missense	n.a.	n.a.	n.a.	Uncertain significance	ID=COSV56509134;OCCURENCE=1(large_intestine)	rs144366814	0.0004	not called	0.05
BCAP68	BCAP	RAB20	NM_017817	chr13:110523999	c.371C>T (p.Ala124Val)	Missense	n.a.	n.a.	n.a.	Uncertain significance	ID=COSV57440209;OCCURENCE=1(bone)	rs374755378	6.153e-05	not called	0.03
BCAP70	BCAP	CDX1	NM_001804	chr5:150183577	c.695C>T (p.Thr232Met)	Missense	n.a.	n.a.	n.a.	Uncertain significance	ID=COSV51568462;OCCURENCE=1(liver)	rs374797163	6.574e-05	0.04	0.03
BCAP70	BCAP	GON4L	NM_001282860	chr1:155773184	c.2377C>T (p.Gln793*)	Nonsense	n.a.	n.a.	n.a.	Pathogenic	n.a.	n.a.	n.a.	0.19	0.11
BCAP70	BCAP	KIAA1755	NM_001029864	chr20:38213446	c.3199C>T (p.Arg1067Cys)	Missense	2370993	Uncertain significance	criteria provided, single submitter	Uncertain significance	ID=COSV54078347;OCCURENCE=1(stomach),2(large_intestine),1(oesophagus)	rs375138370	0.0005	0.18	0.1
BCAP70	BCAP	NEUROD4	NM_021191	chr12:55026728	c.289C>T (p.Arg97Trp)	Missense	n.a.	n.a.	n.a.	Pathogenic	ID=COSV54472706;OCCURENCE=2(large_intestine)	n.a.	3.266e-05	0.18	0.08
BCAP71	BCAP	JPH1	NM_020647	chr8:74259459	c.1184C>T (p.Ala395Val)	Missense	n.a.	n.a.	n.a.	Uncertain significance	ID=COSV60608792;OCCURENCE=2(skin),2(stomach),2(central_nervous_system)	rs748452859	0.0001	not called	0.06
BCAP71	BCAP	USP2	NM_004205	chr11:119357807	c.1451G>A (p.Arg484Gln)	Missense	n.a.	n.a.	n.a.	Uncertain significance	ID=COSV52729469;OCCURENCE=1(uri.ry_tract),2(large_intestine)	rs566621045	2.891e-05	not called	0.06
BCAP72	BCAP	CALR	NM_004343	chr19:12938770	c.91G>A (p.Asp31Asn)	Missense	n.a.	n.a.	n.a.	Uncertain significance	ID=COSV57118328;OCCURENCE=1(NS)	n.a.	n.a.	0.14	0.07
BCAP72	BCAP	CXCR2	NM_001557	chr2:218135423	c.622C>T (p.Arg208Trp)	Missense	n.a.	n.a.	n.a.	Uncertain significance	ID=COSV59280832;OCCURENCE=1(stomach),1(large_intestine),1(endometrium)	n.a.	n.a.	0.31	0.08
BCAP72	BCAP	GABRG1	NM_173536	chr4:46058341	c.792del (p.Phe264Leufs*3)	Frameshift	n.a.	n.a.	n.a.	n.a.	ID=COSV54952178;OCCURENCE=1(stomach),1(large_intestine),1(bone),1(skin),9(NS)	rs772301203	0.0002	not called	0.06
BCAP72	BCAP	OC90	NM_001080399	chr8:132039057	c.524G>A (p.Arg175Gln)	Missense	n.a.	n.a.	n.a.	Uncertain significance	ID=COSV51842410;OCCURENCE=1(skin)	rs752717401	0.0002	0.44	0.1
BCAP72	BCAP	RSPRY1	NM_133368	chr16:57238898	c.1654G>A (p.Ala552Thr)	Missense	n.a.	n.a.	n.a.	Uncertain significance	ID=COSV68028531;OCCURENCE=1(breast)	n.a.	n.a.	0.29	0.04
BCAP72	BCAP	TF	NM_001063	chr3:133755443	c.583G>C (p.Gly195Arg)	Missense	n.a.	n.a.	n.a.	Likely pathogenic	n.a.	n.a.	n.a.	0.22	0.03
BCAP72	BCAP	TM2D2	NM_078473	chr8:38996247	c.193G>A (p.Asp65Asn)	Missense	n.a.	n.a.	n.a.	Uncertain significance	ID=COSV101166200;OCCURENCE=1(upper_aerodigestive_tract)	n.a.	n.a.	0.22	0.06
BCAP72	BCAP	WDR81	NM_001163809	chr17:1727620	c.2661C>G (p.Tyr887*)	Nonsense	n.a.	n.a.	n.a.	Pathogenic	n.a.	n.a.	n.a.	0.29	0.04
BCAP75	BCAP	ERBB3	NM_001982	chr12:56101232	c.3373C>T (p.Arg1125Trp)	Missense	n.a.	n.a.	n.a.	Uncertain significance	ID=COSV57253801;OCCURENCE=1(skin)	rs776728303	5.437e-05	not called	0.11
BCAP75	BCAP	UBQLN2	NM_013444	chrX:56564456	c.583C>T (p.Leu195Phe)	Missense	n.a.	n.a.	n.a.	Likely pathogenic	n.a.	n.a.	n.a.	not called	0.03
BCAP77	BCAP	AXDND1	NM_144696	chr1:179445157	c.1751T>C (p.Ile584Thr)	Missense	n.a.	n.a.	n.a.	Uncertain significance	ID=COSV62641924;OCCURENCE=1(large_intestine)	n.a.	n.a.	0.06	0.07
BCAP77	BCAP	CRAMP1	NM_020825	chr16:1656739	c.1982C>A (p.Pro661Gln)	Missense	n.a.	n.a.	n.a.	Uncertain significance	ID=COSV105097254;OCCURENCE=1(uri.ry_tract)	n.a.	n.a.	not called	0.06
BCAP77	BCAP	GINS4	NM_032336	chr8:41537196	c.200G>A (p.Arg67Lys)	Missense	n.a.	n.a.	n.a.	Uncertain significance	ID=COSV99394712;OCCURENCE=1(stomach)	n.a.	n.a.	0.06	0.04
BCAP77	BCAP	LIPM	NM_001128215	chr10:88802937	c.41G>A (p.Arg14Lys)	Missense	n.a.	n.a.	n.a.	Likely benign	ID=COSV68606774;OCCURENCE=1(cervix)	rs950828387	n.a.	0	0.05
BCAP77	BCAP	SH3BP4	NM_014521	chr2:235041620	c.851G>A (p.Arg284Gln)	Missense	n.a.	n.a.	n.a.	Uncertain significance	ID=COSV60643298;OCCURENCE=4(large_intestine),1(thyroid)	n.a.	n.a.	0.06	0.05
BCAP77	BCAP	TGFBRAP1	NM_004257	chr2:105298636	c.758C>T (p.Ala253Val)	Missense	n.a.	n.a.	n.a.	n.a.	ID=COSV51511746;OCCURENCE=1(NS),1(endometrium)	rs756026751	3.271e-05	0.08	0.04
BCAP77	BCAP	ZER1	NM_006336	chr9:128750692	c.1283C>G (p.Ser428*)	Nonsense	n.a.	n.a.	n.a.	Pathogenic	n.a.	n.a.	n.a.	0.24	0.13
BCUS02	BCUS	CDH23	NM_022124.6	chr10:71815234	c.10021C>T (p.Arg3341Cys)	Missense	198640	Conflicting interpretations of pathogenicity​, Uncertain significance(7); Likely benign(1)	criteria provided, conflicting interpretations	Uncertain significance	ID=COSV56466361;OCCURENCE=1(stomach),1(endometrium)	rs370074117	0.0004	not called	0.02
BCUS05	BCUS	PRMT9	NM_138364.4	chr4:147673044	c.658G>A (p.Val220Met)	Missense	n.a.	n.a.	n.a.	Uncertain significance	ID=COSV59361363;OCCURENCE=1(stomach)	rs533863297	7e-05	not called	0.03
BCUS06	BCUS	EPX	NM_000502.6	chr17:58196958	c.821G>A (p.Arg274His)	Missense	n.a.	n.a.	n.a.	Likely pathogenic	ID=COSV56598291;OCCURENCE=1(stomach),2(large_intestine),1(prostate)	rs748790405	3.27e-05	0.28	0.02
BCUS11	BCUS	KRT71	NM_033448.3	chr12:52548253	c.877C>T (p.Arg293Trp)	Missense	n.a.	n.a.	n.a.	Likely pathogenic	ID=COSV57289454;OCCURENCE=1(large_intestine)	rs763192846	6.53e-05	not called	0.03
BCUS13	BCUS	SLC26A2	NM_000112.4	chr5:149980701	c.1108C>T (p.Pro370Ser)	Missense	n.a.	n.a.	n.a.	Uncertain significance	ID=COSV53825776;OCCURENCE=1(prostate)	rs868052713	2.89e-05	not called	0.03
BCUS14	BCUS	LATS2	NM_014572.3	chr13:20983431	c.2275C>T (p.Arg759Trp)	Missense	n.a.	n.a.	n.a.	Uncertain significance	ID=COSV66875008;OCCURENCE=1(salivary_gland)	rs756702960	3.52e-05	not called	0.03
BCUS14	BCUS	ZNF674	NM_001190417.2	chrX:46528362	c.226C>T (p.Arg76Trp)	Missense	n.a.	n.a.	n.a.	Uncertain significance	ID=COSV70379653;OCCURENCE=1(stomach),1(central_nervous_system)	rs202006634	0.0001	not called	0.05
BCUS15	BCUS	MARCO	NM_006770.4	chr2:118993166	c.1295G>A (p.Arg432Gln)	Missense	n.a.	n.a.	n.a.	Uncertain significance	ID=COSV59053740;OCCURENCE=2(large_intestine),2(NS),1(skin)	rs765014059	0.0002	not called	0.03
BCUS16	BCUS	HUNK	NM_014586.2	chr21:31998552	c.1513C>T (p.Arg505Cys)	Missense	n.a.	n.a.	n.a.	Uncertain significance	ID=COSV54228396;OCCURENCE=1(skin),1(large_intestine)	rs184706666	0.0002	not called	0.05
BCUS16	BCUS	ITIH4	NM_002218.5	chr3:52825942	c.703G>A (p.Gly235Ser)	Missense	n.a.	n.a.	n.a.	Uncertain significance	ID=COSV56574038;OCCURENCE=1(large_intestine)	rs376106292	2.64e-05	not called	0.06
BCUS19	BCUS	DMXL1	NM_001290321.3	chr5:119149935	c.4108C>T (p.Arg1370Cys)	Missense	n.a.	n.a.	n.a.	n.a.	ID=COSV60717187;OCCURENCE=1(lung)	rs1342972238	2.9e-05	0.26	0.07
BCUS20	BCUS	DCC	NM_005215.4	chr18:53339866	c.2318G>A (p.Arg773His)	Missense	n.a.	n.a.	n.a.	Uncertain significance	ID=COSV100502547;OCCURENCE=1(ovary),1(central_nervous_system)	rs138144679	0.0017	not called	0.09
BCUS20	BCUS	KCNA10	NM_005549.2	chr1:110517722	c.1066C>T (p.Arg356Cys)	Missense	n.a.	n.a.	n.a.	Uncertain significance	ID=COSV63904462;OCCURENCE=1(large_intestine),1(lung),1(prostate),1(endometrium),1(haematopoietic_and_lymphoid_tissue)	rs768535829	3.27e-05	not called	0.07
BCUS20	BCUS	PCDHGA2	NM_018915.4	chr5:141341121	c.2150G>A (p.Arg717Gln)	Missense	n.a.	n.a.	n.a.	Uncertain significance	ID=COSV53967119;OCCURENCE=1(large_intestine),1(upper_aerodigestive_tract)	rs758237668	6.15e-05	not called	0.04
BCUS20	BCUS	PIK3R5	NM_001142633.3	chr17:8888379	c.1408C>T (p.Pro470Ser)	Missense	n.a.	n.a.	n.a.	Uncertain significance	ID=COSV52658812;OCCURENCE=1(skin)	n.a.	n.a.	not called	0.09
BCUS20	BCUS	XIRP2	NM_152381.6	chr2:167243601	c.2209G>A (p.Glu737Lys)	Missense	n.a.	n.a.	n.a.	Uncertain significance	ID=COSV54693803;OCCURENCE=6(skin),1(endometrium),1(haematopoietic_and_lymphoid_tissue),1(central_nervous_system),1(kidney),4(large_intestine),1(stomach),1(breast)	rs201995517	0.0005	not called	0.19
BCUS23	BCUS	CAPRIN2	NM_001385500.1	chr12:30753727	c.37G>C (p.Glu13Gln)	Missense	n.a.	n.a.	n.a.	Uncertain significance	ID=COSV51831414;OCCURENCE=1(kidney)	n.a.	n.a.	not called	0.05
BCUS24	BCUS	TNKS1BP1	NM_033396.3	chr11:57310018	c.2693C>T (p.Ala898Val)	Missense	n.a.	n.a.	n.a.	Uncertain significance	ID=COSV64100276;OCCURENCE=1(prostate),1(kidney)	n.a.	n.a.	not called	0.03
BCUS27	BCUS	SGCA	NM_000023.4	chr17:50167487	c.157G>A (p.Ala53Thr)	Missense	281859	Conflicting interpretations of pathogenicity​,Pathogenic(1); Likely pathogenic(1); Uncertain significance(1)	criteria provided, conflicting interpretations	Likely pathogenic	n.a.	rs60407644	5.44e-05	not called	0.04
BCUS33	BCUS	RNF32	NM_030936.4	chr7:156644578	c.95G>A (p.Arg32Gln)	Missense	2335250	Uncertain significance	criteria provided, single submitter	n.a.	ID=COSV58731593;OCCURENCE=3(large_intestine),1(stomach),1(soft_tissue),1(endometrium),1(central_nervous_system)	n.a.	n.a.	not called	0.05
BCUS36	BCUS	ZNF101	NM_033204.4	chr19:19679405	c.416C>T (p.Thr139Met)	Missense	n.a.	n.a.	n.a.	Uncertain significance	ID=COSV58909061;OCCURENCE=1(large_intestine)	rs146451992	0.0002	not called	0.03
BCUS37	BCUS	VANGL2	NM_020335.3	chr1:160419432	c.623G>A (p.Arg208Gln)	Missense	n.a.	n.a.	n.a.	Uncertain significance	ID=COSV63604660;OCCURENCE=1(endometrium),1(large_intestine)	rs534781177	5.44e-05	0.4	0.4
BCUS38	BCUS	PCDHA7	NM_018910.3	chr5:140835665	c.1282C>T (p.Arg428Trp)	Missense	n.a.	n.a.	n.a.	Uncertain significance	ID=COSV65342591;OCCURENCE=1(prostate),2(lung),1(urinary_tract)	n.a.	n.a.	not called	0.03
BCUS39	BCUS	ALDH1A3	NM_000693.4	chr15:100887699	c.332G>A (p.Arg111His)	Missense	n.a.	n.a.	n.a.	Likely pathogenic	n.a.	n.a.	n.a.	0.13	0.44
BCUS39	BCUS	CD209	NM_021155.4	chr19:7744143	c.977C>T (p.Thr326Met)	Missense	n.a.	n.a.	n.a.	Uncertain significance	ID=COSV52659234;OCCURENCE=1(lung)	rs146002807	0.0001	0.16	0.45
BCUS39	BCUS	FBLN1	NM_006486.3	chr22:45541361	c.1055C>T (p.Thr352Met)	Missense	n.a.	n.a.	n.a.	Uncertain significance	ID=COSV53045235;OCCURENCE=3(large_intestine),1(haematopoietic_and_lymphoid_tissue)	rs540607391	6.15e-05	0.22	0.38
BCUS39	BCUS	GRIN2B	NM_000834.5	chr12:13564459	c.2779C>T (p.Arg927Trp)	Missense	n.a.	n.a.	n.a.	Uncertain significance	ID=COSV74205048;OCCURENCE=1(kidney),1(lung)	rs764278787	5.44e-05	0.19	0.44
BCUS39	BCUS	LTF	NM_002343.6	chr3:46459790	c.73G>A (p.Val25Ile)	Missense	n.a.	n.a.	n.a.	n.a.	ID=COSV105856694;OCCURENCE=1(haematopoietic_and_lymphoid_tissue)	rs1387068409	n.a.	0.2	0.3
BCUS39	BCUS	MAP2K1	NM_002755.4	chr15:66487255	c.923T>A (p.Met308Lys)	Missense	n.a.	n.a.	n.a.	Likely pathogenic	n.a.	n.a.	n.a.	not called	0.19
BCUS39	BCUS	PIK3CA	NM_006218.4	chr3:179234297	c.3140A>G (p.His1047Arg)	Missense	13652	Pathogenic	reviewed by expert panel	Pathogenic	ID=COSV55873195;OCCURENCE=1(parathyroid),5(small_intestine),9(kidney),8(gastrointestinal_tract_(site_indeterminate)),497(large_intestine),22(oesophagus),1(vulva),54(lung),2(penis),2194(breast),63(soft_tissue),60(stomach),144(ovary),49(urinary_tract),11(cervix),17(biliary_tract),18(liver),216(endometrium),1(testis),17(NS),14(pancreas),12(skin),27(prostate),57(central_nervous_system),1(placenta),32…	rs121913279	8.9e-06	0.2	0.28
BCUS39	BCUS	SYTL5	NM_138780.3	chrX:38106647	c.1210G>A (p.Val404Met)	Missense	n.a.	n.a.	n.a.	n.a.	ID=COSV99937154;OCCURENCE=1(stomach)	rs1302445386	n.a.	0.03	0.35
BCUS39	BCUS	ZNF438	NM_001143768.2	chr10:30844987	c.2461G>A (p.Glu821Lys)	Missense	n.a.	n.a.	n.a.	Uncertain significance	ID=COSV59196606;OCCURENCE=1(central_nervous_system),1(large_intestine)	rs141329068	0.0006	0.19	0.37
BCUS42	BCUS	BTBD17	NM_001080466.2	chr17:74357562	c.532G>A (p.Gly178Ser)	Missense	n.a.	n.a.	n.a.	Uncertain significance	ID=COSV100945410;OCCURENCE=1(large_intestine)	n.a.	n.a.	not called	0.13
BCUS42	BCUS	CNGA3	NM_001298.3	chr2:98396584	c.1414G>A (p.Val472Met)	Missense	n.a.	n.a.	n.a.	Uncertain significance	ID=COSV55622322;OCCURENCE=1(lung)	rs772806640	9.81e-05	not called	0.12
BCUS42	BCUS	GNAS	NM_000516.7	chr20:58909541	c.680A>G (p.Gln227Arg)	Missense	15935	Pathogenic	no assertion criteria provided	Likely pathogenic	ID=COSV55671120;OCCURENCE=1(lung),1(stomach),1(small_intestine),1(large_intestine),1(thyroid),8(pituitary),1(biliary_tract)	rs121913494	n.a.	0.27	0.03
BCUS42	BCUS	IL1RAPL2	NM_017416.2	chrX:105767317	c.1717G>A (p.Ala573Thr)	Missense	n.a.	n.a.	n.a.	Uncertain significance	ID=COSV61142261;OCCURENCE=1(prostate)	rs765978518	0.0002	not called	0.14
BCUS42	BCUS	NARS1	NM_004539.4	chr18:57607651	c.594T>G (p.His198Gln)	Missense	n.a.	n.a.	n.a.	Uncertain significance	ID=COSV56876953;OCCURENCE=2(thyroid)	n.a.	n.a.	not called	0.08
BCUS42	BCUS	TUBA3C	NM_006001.3	chr13:19178325	c.296C>T (p.Ala99Val)	Missense	n.a.	n.a.	n.a.	Uncertain significance	ID=COSV67139194;OCCURENCE=1(pancreas),1(central_nervous_system),1(large_intestine)	rs766306245	n.a.	not called	0.16
BCUS42	BCUS	WWC3	NM_015691.4	chrX:10134532	c.2699G>A (p.Arg900Gln)	Missense	n.a.	n.a.	n.a.	Uncertain significance	ID=COSV66504233;OCCURENCE=1(urinary_tract)	rs749243703	3.65e-05	not called	0.03
BCUS45	BCUS	BRS3	NM_001727.2	chrX:136488460	c.346G>A (p.Gly116Arg)	Missense	n.a.	n.a.	n.a.	n.a.	ID=COSV65711169;OCCURENCE=1(ovary),2(large_intestine)	rs1175523647	n.a.	not called	0.04
BCUS45	BCUS	HRAS	NM_005343.4	chr11:533874	c.182A>T (p.Gln61Leu)	Missense	376033	Uncertain significance	criteria provided, single submitter	Likely pathogenic	ID=COSV54236656;OCCURENCE=1(haematopoietic_and_lymphoid_tissue),1(central_nervous_system),4(salivary_gland),17(upper_aerodigestive_tract),4(thyroid),93(skin),18(prostate),1(NS),1(liver),2(stomach),35(urinary_tract),1(penis),8(lung),3(breast),3(soft_tissue),1(thymus),1(vulva),2(oesophagus)	rs121913233	n.a.	not called	0.09
BCUS45	BCUS	PIK3CA	NM_006218.4	chr3:179210192	c.1258T>C (p.Cys420Arg)	Missense	31945	Pathogenic	criteria provided,multiple submitters,no conflicts	Uncertain significance	ID=COSV55874020;OCCURENCE=38(large_intestine),4(oesophagus),1(vulva),1(small_intestine),6(stomach),3(ovary),3(urinary_tract),6(lung),93(breast),4(soft_tissue),2(NS),1(pancreas),1(skin),4(prostate),2(cervix),1(biliary_tract),24(endometrium),1(haematopoietic_and_lymphoid_tissue),7(central_nervous_system),1(thyroid),3(upper_aerodigestive_tract),3(salivary_gland)	rs121913272	n.a.	not called	0.09
BCUS46	BCUS	PLAC8	NM_016619.3	chr4:83104937	c.202G>A (p.Val68Ile)	Missense	n.a.	n.a.	n.a.	n.a.	ID=COSV61046894;OCCURENCE=1(stomach)	rs1405210737	3.27e-05	not called	0.04
BCUS47	BCUS	RUNX1	NM_001754.5	chr21:34880568	c.497G>A (p.Arg166Gln)	Missense	417961	Pathogenic	reviewed by expert panel	n.a.	ID=COSV55867644;OCCURENCE=2(urinary_tract),1(breast),1(skin),1(NS),20(haematopoietic_and_lymphoid_tissue)	rs1060499616	n.a.	not called	0.05
BCUS48	BCUS	DSG3	NM_001944.3	chr18:31469251	c.1799C>T (p.Pro600Leu)	Missense	2293223	Uncertain significance	criteria provided, single submitter	Uncertain significance	ID=COSV57128416;OCCURENCE=1(skin)	n.a.	n.a.	0.14	0.04
BCUS48	BCUS	GLDN	NM_181789.4	chr15:51394969	c.676G>A (p.Val226Met)	Missense	n.a.	n.a.	n.a.	Uncertain significance	ID=COSV100117410;OCCURENCE=1(upper_aerodigestive_tract)	rs755994761	0.0003	not called	0.03
BCUS48	BCUS	GPR4	NM_005282.3	chr19:45591476	c.391G>A (p.Val131Ile)	Missense	n.a.	n.a.	n.a.	Uncertain significance	ID=COSV59916435;OCCURENCE=1(oesophagus),1(upper_aerodigestive_tract)	rs770457704	0.0001	0.34	0.11
BCUS48	BCUS	OR4E2	NM_001001912.3	chr14:21665447	c.365G>A (p.Arg122His)	Missense	n.a.	n.a.	n.a.	n.a.	ID=COSV57731627;OCCURENCE=1(oesophagus),2(large_intestine)	rs1363447063	0.0001	not called	0.04
BCUS48	BCUS	SF3B1	NM_012433.4	chr2:197402637	c.1996A>G (p.Lys666Glu)	Missense	376008	Likely pathogenic	no assertion criteria provided	Uncertain significance	ID=COSV59206172;OCCURENCE=28(haematopoietic_and_lymphoid_tissue),1(cervix),1(pancreas),1(breast)	rs754688962	n.a.	0.25	0.18
BCUS49	BCUS	CBLB	NM_170662.5	chr3:105720051	c.1403G>A (p.Arg468Gln)	Missense	n.a.	n.a.	n.a.	Uncertain significance	ID=COSV51421767;OCCURENCE=2(endometrium),1(skin)	rs567817486	6.54e-05	0.47	0.04
BCUS49	BCUS	ELAVL3	NM_001420.4	chr19:11454621	c.1009G>A (p.Glu337Lys)	Missense	n.a.	n.a.	n.a.	Uncertain significance	ID=COSV52951635;OCCURENCE=1(skin)	n.a.	n.a.	not called	0.05
BCUS49	BCUS	PIK3CA	NM_006218.4	chr3:179234297	c.3140A>T (p.His1047Leu)	Missense	13653	Pathogenic	criteria provided,multiple submitters,no conflicts	Pathogenic	ID=COSV57779410;OCCURENCE=2(ovary)	rs121913279	8.9e-06	0.53	0.06
BCUS49	BCUS	SLC35G1	NM_001134658.3	chr10:93900819	c.427G>A (p.Ala143Thr)	Missense	161821	Uncertain significance	no assertion criteria provided	Uncertain significance	ID=COSV65055206;OCCURENCE=1(prostate),1(large_intestine),1(small_intestine)	rs144043787	0.0001	not called	0.05
BCUS49	BCUS	SPEG	NM_005876.5	chr2:219479187	c.5071G>A (p.Val1691Met)	Missense	n.a.	n.a.	n.a.	Uncertain significance	ID=COSV56671423;OCCURENCE=1(liver)	rs749783688	8.8e-06	0.41	0.07
BCUS49	BCUS	SYT9	NM_175733.4	chr11:7417986	c.1195G>A (p.Asp399Asn)	Missense	n.a.	n.a.	n.a.	Uncertain significance	ID=COSV104630247;OCCURENCE=1(skin)	rs774114781	n.a.	not called	0.07
BCUS49	BCUS	VCAN	NM_004385.5	chr5:83512333	c.979C>T (p.Arg327Cys)	Missense	1367633	Uncertain significance	criteria provided, single submitter	n.a.	ID=COSV54101721;OCCURENCE=3(skin),1(large_intestine),1(stomach)	n.a.	n.a.	not called	0.05
RM02	RM	ANKLE2	NM_015114.3	chr12:132729865	c.2297G>A (p.Arg766Lys)	Missense	n.a.	n.a.	n.a.	Uncertain significance	ID=COSV61710777;OCCURENCE=1(urinary_tract)	n.a.	n.a.	n.a.	0.03
RM02	RM	CBFB	NM_022845.3	chr16:67029752	c.104G>C (p.Arg35Pro)	Missense	n.a.	n.a.	n.a.	Uncertain significance	ID=COSV99325520;OCCURENCE=1(breast)	n.a.	n.a.	n.a.	0.06
RM02	RM	PRPF4B	NM_003913.5	chr6:4032374	c.857G>A (p.Arg286His)	Missense	n.a.	n.a.	n.a.	Uncertain significance	ID=COSV104643381;OCCURENCE=1(skin)	rs45509297	0.0043	n.a.	0.06
RM03	RM	MAGEC1	NM_005462.5	chrX:141908606	c.3202G>A (p.Glu1068Lys)	Missense	n.a.	n.a.	n.a.	Uncertain significance	ID=COSV53573910;OCCURENCE=1(large_intestine),1(soft_tissue),1(skin)	rs199683263	0.0002	n.a.	0.04
RM04	RM	ANO2	NM_001364791.2	chr12:5578395	c.2357G>A (p.Arg786Gln)	Missense	n.a.	n.a.	n.a.	Uncertain significance	ID=COSV59019141;OCCURENCE=1(skin),1(upper_aerodigestive_tract)	rs556140390	0.0004	n.a.	0.09
RM05	RM	MAST2	NM_015112.3	chr1:46023311	c.1564G>A (p.Ala522Thr)	Missense	n.a.	n.a.	n.a.	n.a.	ID=COSV105272468;OCCURENCE=1(upper_aerodigestive_tract)	rs896112290	3.27e-05	n.a.	0.05
RM06	RM	AKAP3	NM_001278309.2	chr12:4627910	c.992C>T (p.Ser331Leu)	Missense	n.a.	n.a.	n.a.	Uncertain significance	ID=COSV57421547;OCCURENCE=1(endometrium),1(pancreas),1(skin)	rs748232602	1.76e-05	n.a.	0.02
RM06	RM	KLHL32	NM_052904.4	chr6:96976100	c.127G>A (p.Asp43Asn)	Missense	n.a.	n.a.	n.a.	Uncertain significance	ID=COSV100987352;OCCURENCE=1(central_nervous_system)	rs765582470	5.96e-05	n.a.	0.25
RM08	RM	NALCN	NM_052867.4	chr13:101283950	c.1117G>A (p.Ala373Thr)	Missense	n.a.	n.a.	n.a.	Uncertain significance	ID=COSV51914992;OCCURENCE=1(skin),1(endometrium)	rs752215175	2.65e-05	n.a.	0.08
RM13	RM	ARHGAP17	NM_001006634.3	chr16:24952355	c.980A>G (p.Tyr327Cys)	Missense	n.a.	n.a.	n.a.	Uncertain significance	ID=COSV51509852;OCCURENCE=1(urinary_tract)	n.a.	n.a.	n.a.	0.06

## Sheet: Supplementary Table 4
Supplementary Table 4. List of truncating post-zygotic variants that fulfilled the study's criteria, observed within uninvolved mammary gland (UM) samples of patients included in the Breast Cancer Adverse Prognoses (BCAP) cohort.
Individual ID	Cohort	Gene	Transcript	Genomic positiona	cDNA change (protein change)b	Variant Class	ClinVar IDc	ClinVar classificationc	ClinVar statusc	InterVard	Cosmic_95 codinge	AVSNP150f	gnomAD Exome popmax (gnomAD v2.1.1)g	PT allele frequencyh	UM allele frequencyh
BCAP59	BCAP	APOE	NM_000041	chr19:44907903	c.187G>T (p.Glu63*)	Nonsense	n.a.	n.a.	n.a.	Likely pathogenic	n.a.	n.a.	n.a.	0.21	0.3
BCAP59	BCAP	AXDND1	NM_144696	chr1:179368819	c.125dup (p.Asn42Lysfs*16)	Frameshift	n.a.	n.a.	n.a.	n.a.	ID=COSV62642928;OCCURENCE=1(breast)	rs758416612	0.0008	0.01	0.14
BCAP45	BCAP	CCDC15	NM_025004	chr11:124975153	c.581del (p.Lys194Argfs*29)	Frameshift	n.a.	n.a.	n.a.	n.a.	ID=COSV61080043;OCCURENCE=2(endometrium),1(pancreas),1(prostate),1(lung),2(stomach),1(small_intestine),18(large_intestine)	rs759789184	0.0003	not called	0.05
BCAP63	BCAP	CEBPZ	NM_005760	chr2:37227765	c.1428del (p.Asp477Metfs*11)	Frameshift	n.a.	n.a.	n.a.	n.a.	ID=COSV50017220;OCCURENCE=1(small_intestine),6(large_intestine),2(stomach),1(uri.ry_tract),1(NS),1(pancreas),2(salivary_gland),1(meninges),1(haematopoietic_and_lymphoid_tissue)	rs763090473	0.0004	0.03	0.06
BCAP58	BCAP	EPHB3	NM_004443	chr3:184580813	c.2474del (p.Gly825Glufs*8)	Frameshift	n.a.	n.a.	n.a.	n.a.	ID=COSV57806270;OCCURENCE=1(large_intestine)	n.a.	n.a.	0.21	0.1
BCAP15	BCAP	ESD	NM_001984	chr13:46779976	c.558dup (p.Ala187Serfs*3)	Frameshift	n.a.	n.a.	n.a.	n.a.	ID=COSV66340964;OCCURENCE=1(endometrium),1(breast)	rs757002477	8.864e-06	0.1	0.04
BCAP56	BCAP	FUT6	NM_000150	chr19:5831545	c.734C>T (p.Trp341*)	Nonsense	n.a.	n.a.	n.a.	Uncertain significance	ID=COSV105143498;OCCURENCE=1(skin)	rs192545727	0.0003	0.1	0.02
BCAP72	BCAP	GABRG1	NM_173536	chr4:46058341	c.792del (p.Phe264Leufs*3)	Frameshift	n.a.	n.a.	n.a.	n.a.	ID=COSV54952178;OCCURENCE=1(stomach),1(large_intestine),1(bone),1(skin),9(NS)	rs772301203	0.0002	not called	0.06
BCAP70	BCAP	GON4L	NM_001282860	chr1:155773184	c.2377C>T (p.Gln793*)	Nonsense	n.a.	n.a.	n.a.	Pathogenic	n.a.	n.a.	n.a.	0.19	0.11
BCAP58	BCAP	GON4L	NM_001282860	chr1:155766142	c.3331C>T (p.Arg1111*)	Nonsense	n.a.	n.a.	n.a.	Pathogenic	ID=COSV55195341;OCCURENCE=1(large_intestine),1(breast),1(skin)	n.a.	n.a.	not called	0.04
BCAP20	BCAP	KMT2C	NM_170606	chr7:152163298	c.10279C>T (p.Gln3427*)	Nonsense	n.a.	n.a.	n.a.	Uncertain significance	ID=COSV51484133;OCCURENCE=1(breast)	n.a.	n.a.	0.18	0.09
BCAP59	BCAP	MDM1	NM_001354969	chr12:68326902	c.253G>T (p.Glu85*)	Nonsense	n.a.	n.a.	n.a.	n.a.	ID=COSV57448955;OCCURENCE=1(lung)	n.a.	n.a.	0.21	0.18
BCAP03	BCAP	MKI67	NM_002417	chr10:128106848	c.4991_4992del (p.Thr1664Argfs*7)	Frameshift	1712952	Pathogenic	no assertion criteria provided	Likely pathogenic	ID=COSV64072397;OCCURENCE=1(endometrium),3(prostate),1(skin),1(upper_aerodigestive_tract),2(meninges),2(small_intestine),3(large_intestine),2(breast)	rs145960091	0.0003	0.02	0.04
BCAP54	BCAP	MMP20	NM_004771	chr11:102608938	c.810C>G (p.Tyr270*)	Nonsense	n.a.	n.a.	n.a.	Uncertain significance	n.a.	n.a.	n.a.	0.18	0.07
BCAP36	BCAP	NFIB	NM_001190737	chr9:14120613	c.1072C>T (p.Arg358*)	Nonsense	n.a.	n.a.	n.a.	Uncertain significance	ID=COSV66627997;OCCURENCE=1(endometrium)	n.a.	n.a.	not called	0.08
BCAP01	BCAP	NLGN2	NM_020795	chr17:7415980	c.1507G>T (p.Glu503*)	Nonsense	n.a.	n.a.	n.a.	Uncertain significance	n.a.	n.a.	n.a.	0.27	0.09
BCAP15	BCAP	PDE11A	NM_016953	chr2:177817869	c.1633C>T (p.Arg545*)	Nonsense	n.a.	n.a.	n.a.	Uncertain significance	ID=COSV53689945;OCCURENCE=1(central_nervous_system)	rs374570863	0.0009	0.16	0.08
BCAP47	BCAP	PRRC2C	NM_015172	chr1:171540960	c.3488C>A (p.Ser1163*)	Nonsense	n.a.	n.a.	n.a.	Pathogenic	n.a.	n.a.	n.a.	0.18	0.03
BCAP15	BCAP	PTEN	NM_000314	chr10:87933147	c.388C>T (p.Arg130*)	Nonsense	7819	Pathogenic	criteria provided,multiple submitters,no conflicts	Pathogenic	ID=COSV64288463;OCCURENCE=1(haematopoietic_and_lymphoid_tissue),36(central_nervous_system),3(thyroid),1(pleura),4(upper_aerodigestive_tract),1(NS),12(prostate),3(skin),4(cervix),1(biliary_tract),59(endometrium),1(stomach),3(ovary),2(lung),9(breast),2(soft_tissue),11(large_intestine),1(oesophagus),1(vulva)	rs121909224	3.266e-05	0.13	0.07
BCAP24	BCAP	RGS3	NM_001282923	chr9:113483004	c.93_94del (p.Tyr32Cysfs*18)	Frameshift	n.a.	n.a.	n.a.	n.a.	ID=COSV58283652;OCCURENCE=1(large_intestine)	rs368227112	0.0006	0.03	0.02
BCAP01	BCAP	RUFY2	NM_001330103	chr10:68396826	c.352del (p.Met118Trpfs*8)	Frameshift	n.a.	n.a.	n.a.	n.a.	ID=COSV61190582;OCCURENCE=1(breast),1(stomach),1(kidney),5(large_intestine),1(oesophagus),1(upper_aerodigestive_tract),1(central_nervous_system),1(haematopoietic_and_lymphoid_tissue),4(NS),1(skin)	rs759904440	0.0004	not called	0.1
BCAP08	BCAP	SLC9A4	NM_001011552	chr2:102532678	c.2394del (p.Lys798Asnfs*46)	Frameshift	n.a.	n.a.	n.a.	n.a.	ID=COSV54828594;OCCURENCE=1(breast),4(stomach),1(kidney),8(large_intestine),2(NS),1(prostate)	rs766495973	0.0003	not called	0.04
BCAP09	BCAP	SMC2	NM_006444	chr9:104126704	c.2515C>T (p.Gln839*)	Nonsense	n.a.	n.a.	n.a.	Pathogenic	n.a.	n.a.	n.a.	0.07	0.08
BCAP32	BCAP	SPTAN1	NM_001130438	chr9:128566798	c.58C>T (p.Gln20*)	Nonsense	n.a.	n.a.	n.a.	Pathogenic	n.a.	n.a.	n.a.	0.23	0.05
BCAP48	BCAP	STAT2	NM_005419	chr12:56355794	c.295C>T (p.Gln99*)	Nonsense	n.a.	n.a.	n.a.	Likely pathogenic	n.a.	n.a.	n.a.	0.12	0.05
BCAP35	BCAP	TARS2	NM_025150	chr1:150499253	c.1577G>A (p.Trp526*	Nonsense	n.a.	n.a.	n.a.	Pathogenic	n.a.	n.a.	n.a.	0.37	0.1
BCAP28	BCAP	TAZ	NM_000116	chrX:154412145	c.169C>T (p.Arg57*)	Nonsense	n.a.	n.a.	n.a.	Pathogenic	n.a.	n.a.	n.a.	not called	0.1
BCAP10	BCAP	TBC1D14	NM_020773	chr4:6924062	c.673G>T (p.Glu225*)	Nonsense	n.a.	n.a.	n.a.	Pathogenic	n.a.	n.a.	n.a.	0.34	0.03
BCAP01	BCAP	TBL1X	NM_005647	chrX:9711633	c.1462C>T (p.Arg488*)	Nonsense	n.a.	n.a.	n.a.	Pathogenic	ID=COSV104373215;OCCURENCE=1(large_intestine)	n.a.	n.a.	0.18	0.05
BCAP44	BCAP	TBX3	NM_005996	chr12:114682829	c.368_371dup (p.Ile125Profs*14)	Frameshift	n.a.	n.a.	n.a.	n.a.	ID=COSV57471668;OCCURENCE=1(breast)	n.a.	n.a.	0.7	0.12
BCAP28	BCAP	TMPRSS15	NM_002772	chr21:18344016	c.1216C>T (p.Arg406*)	Nonsense	n.a.	n.a.	n.a.	Likely pathogenic	ID=COSV53048767;OCCURENCE=1(skin),1(large_intestine)	rs776691605	5.791e-05	not called	0.03
BCAP58	BCAP	TP53	NM_000546	chr17:7676218	c.151G>T (p.Glu51*)	Nonsense	568781	Pathogenic	criteria provided, single submitter	Likely pathogenic	ID=COSV52694020;OCCURENCE=2(lung),1(thyroid),2(breast),4(upper_aerodigestive_tract),1(stomach),2(haematopoietic_and_lymphoid_tissue),2(ovary),1(liver),2(endometrium),5(large_intestine),3(skin)	n.a.	n.a.	0.31	0.16
BCAP54	BCAP	TP53	NM_000546	chr17:7676092	c.227del (p.Ala76Aspfs*47)	Frameshift	n.a.	n.a.	n.a.	n.a.	ID=COSV52728465;OCCURENCE=1(large_intestine),1(lung),2(breast),1(uri.ry_tract),1(ovary),1(NS),1(upper_aerodigestive_tract)	n.a.	n.a.	0.27	0.05
BCAP01	BCAP	TP53	NM_000546	chr17:7674894	c.637C>T (p.Arg213*)	Nonsense	43590	Pathogenic	criteria provided,multiple submitters,no conflicts	Pathogenic	ID=COSV52665560;OCCURENCE=2(bone),24(haematopoietic_and_lymphoid_tissue),22(central_nervous_system),43(upper_aerodigestive_tract),1(pleura),4(salivary_gland),8(thyroid),31(pancreas),16(prostate),64(skin),14(NS),13(biliary_tract),1(cervix),29(endometrium),9(liver),38(stomach),18(uri.ry_tract),19(ovary),2(penis),30(lung),99(breast),9(soft_tissue),3(gastrointesti.l_tract_(site_indetermi.te)),7(kidne…	rs397516436	n.a.	0.26	0.08
BCAP48	BCAP	TP53	NM_000546	chr17:7674894	c.637C>T (p.Arg213*)	Nonsense	43590	Pathogenic	criteria provided,multiple submitters,no conflicts	Pathogenic	ID=COSV52665560;OCCURENCE=2(bone),24(haematopoietic_and_lymphoid_tissue),22(central_nervous_system),43(upper_aerodigestive_tract),1(pleura),4(salivary_gland),8(thyroid),31(pancreas),16(prostate),64(skin),14(NS),13(biliary_tract),1(cervix),29(endometrium),9(liver),38(stomach),18(uri.ry_tract),19(ovary),2(penis),30(lung),99(breast),9(soft_tissue),3(gastrointesti.l_tract_(site_indetermi.te)),7(kidne…	rs397516436	n.a.	0.15	0.06
BCAP38	BCAP	TP53	NM_000546	chr17:7670685	c.1024C>T (p.Arg342*)	Nonsense	182970	Pathogenic	criteria provided,multiple submitters,no conflicts	n.a.	ID=COSV52665487;OCCURENCE=6(endometrium),1(peritoneum),8(liver),8(biliary_tract),1(adre.l_gland),31(pancreas),2(thymus),2(vulva),4(prostate),28(skin),11(kidney),1(gastrointesti.l_tract_(site_indetermi.te)),83(large_intestine),12(NS),38(oesophagus),1(salivary_gland),25(upper_aerodigestive_tract),1(pleura),6(soft_tissue),3(thyroid),60(breast),1(penis),21(central_nervous_system),22(lung),8(uri.ry_tr…	rs730882029	n.a.	0.24	0.05
BCAP47	BCAP	TP53	NM_000546	chr17:7670685	c.1024C>T (p.Arg342*)	Nonsense	182970	Pathogenic	criteria provided,multiple submitters,no conflicts	n.a.	ID=COSV52665487;OCCURENCE=6(endometrium),1(peritoneum),8(liver),8(biliary_tract),1(adre.l_gland),31(pancreas),2(thymus),2(vulva),4(prostate),28(skin),11(kidney),1(gastrointesti.l_tract_(site_indetermi.te)),83(large_intestine),12(NS),38(oesophagus),1(salivary_gland),25(upper_aerodigestive_tract),1(pleura),6(soft_tissue),3(thyroid),60(breast),1(penis),21(central_nervous_system),22(lung),8(uri.ry_tr…	rs730882029	n.a.	0.48	0.07
BCAP72	BCAP	WDR81	NM_001163809	chr17:1727620	c.2661C>G (p.Tyr887*)	Nonsense	n.a.	n.a.	n.a.	Pathogenic	n.a.	n.a.	n.a.	0.29	0.04
BCAP77	BCAP	ZER1	NM_006336	chr9:128750692	c.1283C>G (p.Ser428*)	Nonsense	n.a.	n.a.	n.a.	Pathogenic	n.a.	n.a.	n.a.	0.24	0.13

## Sheet: Supplementary Table 5
Supplementary Table 5. List of non-truncating post-zygotic variants that fulfilled the study's criteria observed within uninvolved mammary gland (UM) tissue across all individuals under investigation, stratified across three distinct cohorts.
Individual ID	Cohort	Gene	Transcript	Genomic positiona	cDNA change (protein change)b	Variant Class	ClinVar IDc	ClinVar classificationc	ClinVar statusc	InterVard	Cosmic_95 codinge	AVSNP150f	gnomAD Exome popmax (gnomAD v2.1.1)g	1000G_ALLh	REVELi	MCAP score (pred)j	SIFT score (pred)k	PolyPhen-2_HDIV_scorel	PolyPhen-2_HDIV_predl	PolyPhen-2_HVAR_scorel	PolyPhen-2_HVAR_predl	CADD phredm	PROVEAN score (pred)n	GERP++ RSo	in-silico effect of spicingp	PT allele frequencyq	UM allele frequencyq
BCAP41	BCAP	ABLIM2	NM_001130083	chr4:8097108	c.329C>T (p.Ala110Val)	Missense	n.a.	n.a.	n.a.	Uncertain significance	ID=COSV56409657;OCCURENCE=1(large_intestine)	n.a.	n.a.	n.a.	0.331	0.078 (D)	0.02 (D)	n.a.	n.a.	n.a.	n.a.	27.1	-2.02 (N)	4.43	not predicted effect on splicing	not called	0.07
BCAP47	BCAP	ACO2	NM_001098	chr22:41517625	c.934C>G (p.Arg312Gly)	Missense	n.a.	n.a.	n.a.	Uncertain significance	ID=COSV53441000;OCCURENCE=1(uri.ry_tract)	n.a.	n.a.	n.a.	0.436	0.118 (D)	0 (D)	1	probably damaging	1	probably damaging	33	-6.88 (D)	4.83	not predicted effect on splicing	0.42	0.06
BCAP47	BCAP	ADGRL1	NM_014921	chr19:14163101	c.475C>T (p.Arg159Trp)	Missense	n.a.	n.a.	n.a.	Uncertain significance	ID=COSV61565449;OCCURENCE=1(prostate)	rs371929966	1.76e-05	n.a.	0.763	0.386 (D)	0 (D)	n.a.	n.a.	n.a.	n.a.	34	-6.25 (D)	5.27	not predicted effect on splicing	0.26	0.03
BCAP32	BCAP	AKT1	NM_001382430	chr14:104780214	c.49G>A (p.Glu17Lys)	Missense	13983	Pathogenic	criteria provided,multiple submitters,no conflicts	Likely pathogenic	ID=COSV62571334;OCCURENCE=9(ovary),23(uri.ry_tract),3(stomach),372(breast),18(soft_tissue),49(lung),50(large_intestine),1(kidney),1(thymus),2(peritoneum),7(haematopoietic_and_lymphoid_tissue),15(bone),70(meninges),27(thyroid),11(upper_aerodigestive_tract),5(salivary_gland),2(central_nervous_system),6(NS),58(skin),22(prostate),6(pancreas),35(endometrium),8(cervix),3(biliary_tract)	rs121434592	8.872e-06	n.a.	0.51	0.276 (D)	0 (D)	1	probably damaging	1	probably damaging	31	-3.68 (D)	4.61	possible effect at nearest splicing site	0.26	0.06
BCAP66	BCAP	AKT1	NM_001382430	chr14:104780214	c.49G>A (p.Glu17Lys)	Missense	13983	Pathogenic	criteria provided,multiple submitters,no conflicts	Likely pathogenic	ID=COSV62571334;OCCURENCE=9(ovary),23(uri.ry_tract),3(stomach),372(breast),18(soft_tissue),49(lung),50(large_intestine),1(kidney),1(thymus),2(peritoneum),7(haematopoietic_and_lymphoid_tissue),15(bone),70(meninges),27(thyroid),11(upper_aerodigestive_tract),5(salivary_gland),2(central_nervous_system),6(NS),58(skin),22(prostate),6(pancreas),35(endometrium),8(cervix),3(biliary_tract)	rs121434592	8.872e-06	n.a.	0.51	0.276 (D)	0 (D)	1	probably damaging	1	probably damaging	31	-3.68 (D)	4.61	possible effect at nearest splicing site	0.15	0.07
BCAP05	BCAP	AMER1	NM_152424	chrX:64192282	c.1005G>T (p.Gln335His)	Missense	n.a.	n.a.	n.a.	Uncertain significance	ID=COSV57661392;OCCURENCE=1(large_intestine),1(biliary_tract)	n.a.	n.a.	n.a.	0.265	0.011 (T)	0.03 (D)	0.986	probably damaging	0.889	possibly damaging	24	-2.73 (D)	2.34	not predicted effect on splicing	0.36	0.03
BCAP15	BCAP	APBA1	NM_001163	chr9:69516543	c.668C>T (p.Ala223Val)	Missense	n.a.	n.a.	n.a.	Uncertain significance	ID=COSV55227161;OCCURENCE=1(large_intestine)	rs746439936	6.706e-05	n.a.	0.046	0.017 (T)	0.53 (T)	0.008	benign	0.003	benign	10.34	-0.57 (N)	1.87	not predicted effect on splicing	0.12	0.03
BCAP20	BCAP	APOA4	NM_000482	chr11:116821630	c.428G>A (p.Arg143His)	Missense	n.a.	n.a.	n.a.	n.a.	ID=COSV63360319;OCCURENCE=1(uri.ry_tract),1(breast),1(oesophagus)	rs753407230	9.841e-05	n.a.	0.114	0.024 (T)	0.03 (D)	0.165	benign	0.059	benign	13.07	-1.73 (N)	1.36	not predicted effect on splicing	0.01	0.03
BCAP59	BCAP	ARHGEF1	NM_004706	chr19:41902639	c.1604G>A (p.Arg535Gln)	Missense	n.a.	n.a.	n.a.	Uncertain significance	ID=COSV100528863;OCCURENCE=1(stomach)	n.a.	1.759e-05	n.a.	0.488	0.163 (D)	0.21 (T)	0.876	possibly damaging	0.548	possibly damaging	34	-3.61 (D)	4.13	not predicted effect on splicing	not called	0.05
BCAP47	BCAP	ARHGEF33	NM_001145451	chr2:38937469	c.700G>A (p.Val234Ile)	Missense	n.a.	n.a.	n.a.	Uncertain significance	ID=COSV67256660;OCCURENCE=2(pancreas),1(large_intestine)	rs891432113	8.285e-05	n.a.	0.057	0.003 (T)	0.42 (T)	n.a.	n.a.	n.a.	n.a.	15.25	0.23 (N)	5.6	not predicted effect on splicing	0.41	0.06
BCAP77	BCAP	AXDND1	NM_144696	chr1:179445157	c.1751T>C (p.Ile584Thr)	Missense	n.a.	n.a.	n.a.	Uncertain significance	ID=COSV62641924;OCCURENCE=1(large_intestine)	n.a.	n.a.	n.a.	0.022	0.007 (T)	0.22 (T)	0	benign	0.001	benign	0.005	-2.6 (D)	-2.37	not predicted effect on splicing	0.06	0.07
BCAP20	BCAP	BACH2	NM_021813	chr6:89951520	c.586G>A (p.Ala196Thr	Missense	n.a.	n.a.	n.a.	Uncertain significance	ID=COSV57590949;OCCURENCE=1(stomach),1(ovary)	rs767734937	7.032e-05	n.a.	0.012	0.006 (T)	0.21 (T)	0.017	benign	0.003	benign	0.034	-0.47 (N)	0.107	not predicted effect on splicing	0.24	0.12
BCAP61	BCAP	BAZ2A	NM_001300905	chr12:56610185	c.1810C>T (p.Arg604Cys)	Missense	n.a.	n.a.	n.a.	n.a.	ID=COSV99464352;OCCURENCE=1(stomach)	rs758053039	2.655e-05	n.a.	0.529	0.051 (D)	0.08 (T)	0.017	benign	0.005	benign	25.1	-1.31 (N)	4.75	not predicted effect on splicing	0.34	0.1
BCAP47	BCAP	BEND4	NM_207406	chr4:42143706	c.776C>T (p.Ser259Leu)	Missense	n.a.	n.a.	n.a.	Uncertain significance	ID=COSV72469202;OCCURENCE=1(large_intestine),1(cervix),1(skin)	n.a.	0.0001	n.a.	0.385	0.014 (T)	0.01 (D)	0.976	probably damaging	0.349	benign	25.5	-3.2 (D)	5.52	not predicted effect on splicing	0.44	0.03
BCAP28	BCAP	BEX4	NM_001080425	chrX:103216239	c.86C>T (p.Thr29Met)	Missense	n.a.	n.a.	n.a.	Uncertain significance	ID=COSV101015435;OCCURENCE=1(stomach)	rs747374478	n.a.	n.a.	0.006	0.001 (D)	0.22 (T)	0	benign	0.001	benign	0.712	0.95 (N)	-2.06	not predicted effect on splicing	not called	0.04
BCAP66	BCAP	CACNA1B	NM_000718	chr9:138058674	c.4414C>G (p.Pro1472Ala)	Missense	n.a.	n.a.	n.a.	Likely pathogenic	n.a.	n.a.	n.a.	n.a.	0.646	0.149 (D)	0 (D)	n.a.	n.a.	n.a.	n.a.	21.6	-5.36 (D)	5.47	not predicted effect on splicing	not called	0.04
BCAP38	BCAP	CACNA1E	NM_001205293	chr1:181732607	c.2521G>A (p.Ala841Thr)	Missense	n.a.	n.a.	n.a.	Uncertain significance	ID=COSV105256754;OCCURENCE=1(skin)	n.a.	n.a.	n.a.	0.275	0.346 (D)	0.04 (D)	0.002	benign	0.007	benign	14.5	-0.34 (N)	4.03	not predicted effect on splicing	0.58	0.06
BCAP72	BCAP	CALR	NM_004343	chr19:12938770	c.91G>A (p.Asp31Asn)	Missense	n.a.	n.a.	n.a.	Uncertain significance	ID=COSV57118328;OCCURENCE=1(NS)	n.a.	n.a.	n.a.	0.254	n.a.	0.13 (T)	0.056	benign	0.051	benign	25.9	-3.04 (D)	5.58	possible effect at nearest splicing site- different scores on mutatant at acceptor site	0.14	0.07
BCAP20	BCAP	CATSPER1	NM_053054	chr11:66021533	c.1654C>T (p.Arg552Trp)	Missense	n.a.	n.a.	n.a.	Uncertain significance	ID=COSV100375836;OCCURENCE=2(endometrium)	rs756955557	2.656e-05	n.a.	0.473	0.403 (D)	0 (D)	1	probably damaging	1	probably damaging	26.7	-6.62 (D)	3.08	not predicted effect on splicing	0.25	0.05
BCAP31	BCAP	CDKN2A	NM_000077	chr9:21974758	c.70C>G (p.Arg24Gly)	Missense	1481554	Uncertain significance	criteria provided, single submitter	Uncertain significance	ID=COSV58707278;OCCURENCE=1(uri.ry_tract)	rs761014328	9.51e-06	n.a.	0.331	0.220 (D)	0.48 (T)	0.94	possibly damaging	0.604	possibly damaging	23.7	0.21 (N)	3.99	not predicted effect on splicing	0.34	0.07
BCAP70	BCAP	CDX1	NM_001804	chr5:150183577	c.695C>T (p.Thr232Met)	Missense	n.a.	n.a.	n.a.	Uncertain significance	ID=COSV51568462;OCCURENCE=1(liver)	rs374797163	6.574e-05	n.a.	0.246	0.105 (T)	0.01 (D)	0.998	probably damaging	0.641	possibly damaging	17.42	-1.41 (N)	5.47	not predicted effect on splicing	0.04	0.03
BCAP15	BCAP	CFAP69	NM_001039706	chr7:90268354	c.502C>G (p.His168Asp)	Missense	n.a.	n.a.	n.a.	Uncertain significance	ID=COSV60183957;OCCURENCE=1(breast)	n.a.	n.a.	n.a.	0.14	0.014 (T)	0.08 (T)	0.949	possibly damaging	0.51	possibly damaging	21	-1.81 (N)	5.71	not predicted effect on splicing	0.06	0.03
BCAP44	BCAP	CHST14	NM_130468	chr15:40471853	c.640G>A (p.Glu214Lys)	Missense	n.a.	n.a.	n.a.	Uncertain significance	ID=COSV105111306;OCCURENCE=1(uri.ry_tract)	n.a.	6.171e-05	n.a.	0.479	0.147 (D)	0.06 (T)	0.055	benign	0.055	benign	25.3	-2.73 (D)	5.22	not predicted effect on splicing	0.39	0.05
BCAP56	BCAP	CILP	NM_003613	chr15:65203432	c.958C>T (p.Arg320Trp)	Missense	2316144	Uncertain significance	criteria provided, single submitter	Uncertain significance	ID=COSV56023491;OCCURENCE=1(stomach)	rs763019001	3.267e-05	n.a.	0.365	0.054 (D)	0 (D)	1	probably damaging	1	probably damaging	34	-7.56 (D)	4.25	not predicted effect on splicing	0.13	0.03
BCAP26	BCAP	CNOT9	NM_005444	chr2:218583025	c.259T>C (p.Ser87Pro)	Missense	376526	Likely pathogenic	no assertion criteria provided	Likely pathogenic	ID=COSV55299564;OCCURENCE=1(skin),1(liver),1(biliary_tract),3(stomach),1(genital_tract),1(oesophagus),1(large_intestine)	rs1057519956	n.a.	n.a.	0.737	0.089 (T)	0 (D)	1	probably damaging	0.993	probably damaging	29.1	-4.6 (D)	6.08	not predicted effect on splicing	not called	0.04
BCAP20	BCAP	COL3A1	NM_000090	chr2:188984867	c.187G>A (p.Asp63Asn)	Missense	1498850	Uncertain significance	criteria provided, single submitter	Uncertain significance	ID=COSV58587549;OCCURENCE=1(liver),1(pancreas),1(skin),1(lung),1(stomach),1(large_intestine)	n.a.	n.a.	n.a.	0.479	0.147 (D)	0 (D)	1	probably damaging	0.999	probably damaging	26.2	-2.02 (N)	3.48	not predicted effect on splicing	not called	0.03
BCAP19	BCAP	COPE	NM_007263	chr19:18904772	c.578C>T (p.Thr193Met)	Missense	n.a.	n.a.	n.a.	n.a.	ID=COSV53232527;OCCURENCE=1(large_intestine)	rs963395101	0.0002	n.a.	0.065	0.040 (D)	0.31 (T)	0.015	benign	0.028	benign	9.346	0.36 (N)	1.87	possible effect at nearest splicing site	not called	0.07
BCAP59	BCAP	CORIN	NM_006587	chr4:47763406	c.590C>A (p.Pro197His)	Missense	n.a.	n.a.	n.a.	Likely pathogenic	n.a.	n.a.	n.a.	n.a.	0.771	0.135 (D)	0 (D)	1	probably damaging	1	probably damaging	24.7	-5.91 (D)	5.09	not predicted effect on splicing	0.03	0.16
BCAP77	BCAP	CRAMP1	NM_020825	chr16:1656739	c.1982C>A (p.Pro661Gln)	Missense	n.a.	n.a.	n.a.	Uncertain significance	ID=COSV105097254;OCCURENCE=1(uri.ry_tract)	n.a.	n.a.	n.a.	0.05	0.020 (T)	0.59 (T)	0.794	possibly damaging	0.417	benign	19.05	-0.14 (N)	1.86	not predicted effect on splicing	not called	0.06
BCAP72	BCAP	CXCR2	NM_001557	chr2:218135423	c.622C>T (p.Arg208Trp)	Missense	n.a.	n.a.	n.a.	Uncertain significance	ID=COSV59280832;OCCURENCE=1(stomach),1(large_intestine),1(endometrium)	n.a.	n.a.	n.a.	0.347	0.066 (D)	0.04 (D)	1	probably damaging	0.999	probably damaging	26.5	-5.94 (D)	3.48	not predicted effect on splicing	0.31	0.08
BCAP61	BCAP	CYP27B1	NM_000785	chr12:57763218	c.1451C>T (p.Ala484Val)	Missense	n.a.	n.a.	n.a.	Uncertain significance	ID=COSV56984473;OCCURENCE=1(large_intestine)	rs759915706	6.54e-05	n.a.	0.05	0.040 (D)	0.11 (T)	0.042	benign	0.028	benign	24.3	-1.11 (N)	4.52	not predicted effect on splicing	0.43	0.18
BCAP53	BCAP	DCAF12L2	NM_001013628	chrX:126165440	c.485C>T (p.Thr162Met)	Missense	n.a.	n.a.	n.a.	Uncertain significance	ID=COSV63580676;OCCURENCE=3(large_intestine),1(stomach)	rs1047080686	n.a.	n.a.	0.335	0.021 (T)	0 (D)	1	probably damaging	0.998	probably damaging	24.6	-4.98 (D)	4.09	not predicted effect on splicing	not called	0.04
BCAP59	BCAP	DCC	NM_005215	chr18:52752321	c.359C>T (p.Ser120Phe)	Missense	n.a.	n.a.	n.a.	Uncertain significance	ID=COSV59108195;OCCURENCE=1(skin)	n.a.	n.a.	n.a.	0.074	0.019 (T)	0.12 (T)	0.299	benign	0.207	benign	24	-2.29 (N)	5.06	not predicted effect on splicing	0.16	0.31
BCAP59	BCAP	DCC	NM_005215	chr18:52752326	c.364G>A (p.Gly122Arg)	Missense	n.a.	n.a.	n.a.	Uncertain significance	ID=COSV59132001;OCCURENCE=1(skin)	n.a.	n.a.	n.a.	0.19	0.015 (T)	0.21 (T)	0.529	possibly damaging	0.108	benign	24	-0.33 (N)	5.06	not predicted effect on splicing	0.16	0.31
BCAP53	BCAP	DENND3	NM_001352890	chr8:141168378	c.2128G>A (p.Glu710Lys)	Missense	n.a.	n.a.	n.a.	Uncertain significance	ID=COSV52802053;OCCURENCE=1(large_intestine)	n.a.	n.a.	n.a.	0.145	0.015 (T)	0.26 (T)	0.971	probably damaging	0.426	benign	23.1	-1.49 (N)	4.67	not predicted effect on splicing	not called	0.06
BCAP13	BCAP	DLGAP3	NM_001080418	chr1:34868803	c.2287A>C (p.Thr763Pro)	Missense	n.a.	n.a.	n.a.	n.a.	ID=COSV52393238;OCCURENCE=1(haematopoietic_and_lymphoid_tissue),1(central_nervous_system),1(lung)	rs758215471	0.0002	n.a.	0.087	0.015 (T)	0.29 (T)	0.985	probably damaging	0.812	possibly damaging	22.4	1.75 (N)	0.229	not predicted effect on splicing	0.27	0.22
BCAP61	BCAP	DNAJB1	NM_006145	chr19:14516746	c.512C>T (p.Ser171Phe)	Missense	n.a.	n.a.	n.a.	Uncertain significance	ID=COSV54317856;OCCURENCE=1(lung)	n.a.	n.a.	n.a.	0.408	0.154 (D)	0.01 (D)	1	probably damaging	0.974	probably damaging	26.5	-5.24 (D)	4.83	not predicted effect on splicing	0.4	0.08
BCAP03	BCAP	DOK2	NM_003974	chr8:21912473	c.101C>T (p.Ser34Leu)	Missense	n.a.	n.a.	n.a.	Uncertain significance	ID=COSV52387496;OCCURENCE=1(breast)	rs568152896	0	0.0002	0.224	0.118 (D)	0.3 (T)	0.376	benign	0.047	benign	24.3	-4.75 (D)	5.17	not predicted effect on splicing	0.33	0.27
BCAP66	BCAP	DPYSL5	NM_020134	chr2:26927400	c.568G>A (p.Val190Ile)	Missense	n.a.	n.a.	n.a.	Uncertain significance	ID=COSV56509134;OCCURENCE=1(large_intestine)	rs144366814	0.0004	0.0002	0.463	0.042 (D)	0.32 (T)	0.832	possibly damaging	0.303	benign	24.7	-0.94 (N)	5.52	not predicted effect on splicing	not called	0.05
BCAP10	BCAP	DRP2	NM_001939	chrX:101241791	c.683G>A (p.Arg228Gln)	Missense	n.a.	n.a.	n.a.	Uncertain significance	ID=COSV65811772;OCCURENCE=1(oesophagus)	rs771984587	0.0002	n.a.	0.069	0.045 (D)	0.05 (T)	0.727	possibly damaging	0.323	benign	21.4	0.01 (N)	1.08	not predicted effect on splicing	0.34	0.06
BCAP24	BCAP	ENPP6	NM_153343	chr4:184153656	c.319G>A (p.Val107Ile)	Missense	n.a.	n.a.	n.a.	n.a.	ID=COSV57071587;OCCURENCE=1(breast),1(oesophagus)	rs371373488	6.533e-05	n.a.	0.097	0.039 (D)	0.25 (T)	0.026	benign	0.016	benign	12.45	-0.27 (N)	3.71	not predicted effect on splicing	not called	0.04
BCAP53	BCAP	ERBB2	NM_004448	chr17:39723967	c.2264T>C (p.Leu755Ser)	Missense	376035	Likely pathogenic	no assertion criteria provided	Likely pathogenic	ID=COSV54062780;OCCURENCE=1(oesophagus),6(large_intestine),2(kidney),8(small_intestine),7(uri.ry_tract),7(stomach),119(breast),2(lung),1(NS),1(skin),1(pancreas),5(endometrium),1(biliary_tract),1(salivary_gland),1(upper_aerodigestive_tract),1(central_nervous_system)	rs121913470	n.a.	n.a.	0.86	0.371 (D)	0 (D)	1	probably damaging	1	probably damaging	30	-5.03 (D)	5.18	not predicted effect on splicing	0.06	0.07
BCAP75	BCAP	ERBB3	NM_001982	chr12:56101232	c.3373C>T (p.Arg1125Trp)	Missense	n.a.	n.a.	n.a.	Uncertain significance	ID=COSV57253801;OCCURENCE=1(skin)	rs776728303	5.437e-05	n.a.	0.473	0.150 (D)	0 (D)	0.999	probably damaging	0.828	possibly damaging	33	-2.5 (D)	4.28	not predicted effect on splicing	not called	0.11
BCAP32	BCAP	F5	NM_000130	chr1:169555278	c.1022G>A (p.Arg341His)	Missense	n.a.	n.a.	n.a.	Uncertain significance	ID=COSV63123803;OCCURENCE=1(oesophagus),1(large_intestine)	n.a.	2.891e-05	n.a.	0.39	0.127 (D)	0.15 (T)	0.971	probably damaging	0.474	possibly damaging	23.5	-2.49 (N)	1.47	not predicted effect on splicing	0.21	0.06
BCAP25	BCAP	FAM135A	NM_001162529	chr6:70502685	c.923C>T (p.Ala308Val)	Missense	n.a.	n.a.	n.a.	Uncertain significance	ID=COSV99526461;OCCURENCE=1(upper_aerodigestive_tract)	rs776272559	0.0002	n.a.	0.74	0.190 (D)	0.06 (T)	1	probably damaging	0.99	probably damaging	34	-3.06 (D)	5.77	not predicted effect on splicing	not called	0.06
BCAP58	BCAP	FAM171A1	NM_001010924	chr10:15214581	c.1007G>A (p.Arg336His)	Missense	n.a.	n.a.	n.a.	Uncertain significance	ID=COSV65316565;OCCURENCE=1(oesophagus),1(lung),1(stomach)	rs1008533763	5.585e-05	n.a.	0.241	0.025 (T)	0.01 (D)	1	probably damaging	0.989	probably damaging	28.6	-2.85 (D)	4.96	not predicted effect on splicing	0.28	0.12
BCAP48	BCAP	FAM47C	NM_001013736	chrX:37009734	c.1324C>A (p.Pro442Thr)	Missense	n.a.	n.a.	n.a.	Uncertain significance	ID=COSV100792414;OCCURENCE=1(stomach)	n.a.	n.a.	n.a.	0.037	0.001 (T)	0.58 (T)	0.874	possibly damaging	0.33	benign	14.33	-4 (D)	-1.58	not predicted effect on splicing	0.14	0.05
BCAP45	BCAP	FAT4	NM_001291303	chr4:125452111	c.11101G>A (p.Val3701Ile)	Missense	n.a.	n.a.	n.a.	Uncertain significance	ID=COSV58675223;OCCURENCE=1(cervix)	n.a.	n.a.	n.a.	0.079	0.005 (T)	0.15 (T)	n.a.	n.a.	n.a.	n.a.	21.6	-0.74 (N)	5.77	not predicted effect on splicing	0.29	0.03
BCAP45	BCAP	FLNA	NM_001110556	chrX:154360535	c.3260G>A (p.Arg1087His)	Missense	533573	Conflicting interpretations of pathogenicity​,Uncertain significance(1); Benign(1)	criteria provided, conflicting interpretations	n.a.	ID=COSV100774401;OCCURENCE=1(upper_aerodigestive_tract),1(stomach)	rs369668866	0.0004	n.a.	0.233	0.093 (D)	0.1 (T)	0.002	benign	0.005	benign	22.8	-0.42 (N)	4.18	not predicted effect on splicing	not called	0.04
BCAP56	BCAP	FNIP1	NM_133372	chr5:131672420	c.2024A>T (p.Asp675Val)	Missense	n.a.	n.a.	n.a.	n.a.	ID=COSV57197793;OCCURENCE=1(stomach)	n.a.	n.a.	n.a.	0.386	0.032 (D)	0.1 (T)	0.996	probably damaging	0.9	possibly damaging	25.6	-2.79 (D)	5.97	not predicted effect on splicing	0.11	0.05
BCAP59	BCAP	FOXA2	NM_021784	chr20:22582508	c.734C>T (p.Ser245Leu)	Missense	n.a.	n.a.	n.a.	n.a.	ID=COSV101008281;OCCURENCE=1(endometrium)	n.a.	n.a.	n.a.	0.893	0.780 (D)	0.05 (D)	1	probably damaging	0.982	probably damaging	32	-5.13 (D)	4.98	not predicted effect on splicing	not called	0.18
BCAP61	BCAP	FZD9	NM_003508	chr7:73434620	c.613G>A (p.Val205Met)	Missense	n.a.	n.a.	n.a.	Uncertain significance	ID=COSV100750952;OCCURENCE=1(stomach)	n.a.	6.095e-05	n.a.	0.543	0.148 (D)	0.05 (T)	0.999	probably damaging	0.96	probably damaging	25.1	-1.98 (N)	3.4	not predicted effect on splicing	0.27	0.08
BCAP48	BCAP	G6PC2	NM_021176	chr2:168908062	c.1051G>A (p.Gly351Arg)	Missense	n.a.	n.a.	n.a.	Uncertain significance	ID=COSV99960786;OCCURENCE=1(stomach),1(skin)	n.a.	6.153e-05	n.a.	0.128	0.018 (T)	0.31 (T)	0.002	benign	0	benign	4.048	0.82 (N)	4.89	not predicted effect on splicing	0.13	0.04
BCAP59	BCAP	G6PD	NM_001360016	chrX:154533618	c.822G>T (p.Glu274Asp)	Missense	n.a.	n.a.	n.a.	Likely pathogenic	n.a.	n.a.	.	n.a.	0.903	0.391 (D)	0 (D)	0.964	probably damaging	0.922	probably damaging	26.1	-2.02 (N)	3.87	not predicted effect on splicing	not called	0.13
BCAP47	BCAP	GATA4	NM_001308093	chr8:11757012	c.1078G>A (p.Glu360Lys)	Missense	30101	Uncertain significance	criteria provided,single submitter	Uncertain significance	ID=COSV100632768;OCCURENCE=1(lung)	rs368489876	0.0001	n.a.	0.757	0.619 (D)	0.35 (T)	n.a.	n.a.	n.a.	n.a.	23.6	-1.28 (N)	5.83	not predicted effect on splicing	not called	0.19
BCAP77	BCAP	GINS4	NM_032336	chr8:41537196	c.200G>A (p.Arg67Lys)	Missense	n.a.	n.a.	n.a.	Uncertain significance	ID=COSV99394712;OCCURENCE=1(stomach)	n.a.	n.a.	n.a.	0.086	0.004 (T)	0.52 (T)	0.076	benign	0.03	benign	22.4	-0.5 (N)	4.56	not predicted effect on splicing	0.06	0.04
BCAP31	BCAP	GNAL	NM_182978	chr18:11689822	c.259G>C (p.Glu87Gln)	Missense	n.a.	n.a.	n.a.	Uncertain significance	ID=COSV105219090;OCCURENCE=1(uri.ry_tract)	rs1017262747	n.a.	n.a.	0.235	0.975 (D)	0.11 (T)	n.a.	n.a.	n.a.	n.a.	23.3	-0.1 (N)	4.14	not predicted effect on splicing	0.2	0.11
BCAP44	BCAP	GPAM	NM_001244949	chr10:112168347	c.1072C>T (p.Arg358Cys)	Missense	n.a.	n.a.	n.a.	Uncertain significance	ID=COSV62081096;OCCURENCE=1(large_intestine)	rs866892830	n.a.	n.a.	0.503	0.085 (D)	0.02 (D)	1	probably damaging	0.99	probably damaging	34	-3.92 (D)	4.57	not predicted effect on splicing	0.35	0.04
BCAP59	BCAP	GPC6	NM_005708	chr13:93830471	c.637C>T (p.Arg213Cys)	Missense	n.a.	n.a.	n.a.	Uncertain significance	ID=COSV65494787;OCCURENCE=1(breast),1(stomach),1(endometrium)	n.a.	3.267e-05	n.a.	0.41	0.084 (D)	0 (D)	1	probably damaging	0.985	probably damaging	33	-7.6 (D)	4.52	not predicted effect on splicing	0.59	0.4
BCAP15	BCAP	GPRC5B	NM_016235	chr16:19872755	c.91G>A (p.Ala31Thr)	Missense	n.a.	n.a.	n.a.	Uncertain significance	ID=COSV56027704;OCCURENCE=1(large_intestine)	rs371877366	6.533e-05	n.a.	0.023	0.008 (T)	0.27 (T)	0.539	possibly damaging	0.062	benign	13.21	0.74 (N)	-0.009	not predicted effect on splicing	0.27	0.06
BCAP53	BCAP	GRM7	NM_000844	chr3:7578733	c.1827G>A (p.Met609Ile)	Missense	n.a.	n.a.	n.a.	Uncertain significance	ID=COSV104666943;OCCURENCE=1(skin)	n.a.	n.a.	n.a.	0.54	0.071 (D)	0 (D)	0.705	possibly damaging	0.785	possibly damaging	11.85	1.14 (N)	5.93	not predicted effect on splicing	not called	0.06
BCAP15	BCAP	GUCY2F	NM_001522	chrX:109409156	c.1804C>T (p.Arg602Cys)	Missense	n.a.	n.a.	n.a.	Uncertain significance	ID=COSV105098914;OCCURENCE=1(haematopoietic_and_lymphoid_tissue)	rs752423933	7.673e-05	n.a.	0.255	0.296 (D)	0 (D)	0.987	probably damaging	0.832	possibly damaging	24.2	-7.65 (D)	2.42	not predicted effect on splicing	0.08	0.05
BCAP31	BCAP	H4C4	NM_003539	chr6:26188920	c.157G>A (p.Glu53Lys)	Missense	n.a.	n.a.	n.a.	Uncertain significance	ID=COSV61590827;OCCURENCE=1(liver),4(oesophagus)	n.a.	n.a.	n.a.	0.485	0.021 (T)	0 Not scored	0.936	possibly damaging	0.311	benign	22.3	n.a.	5.32	not predicted effect on splicing	0.45	0.1
BCAP15	BCAP	HECTD4	NM_001109662	chr12:112319391	c.529C>T (p.Arg177Cys)	Missense	n.a.	n.a.	n.a.	Uncertain significance	ID=COSV105932145;OCCURENCE=2(endometrium)	rs533773386	4.447e-05	0.0002	0.62	0.122 (D)	0 (D)	n.a.	n.a.	n.a.	n.a.	29.9	-1.92 (N)	5.75	not predicted effect on splicing	0.17	0.06
BCAP01	BCAP	IQGAP3	NM_178229	chr1:156534544	c.3697C>T (p.Arg1233Trp)	Missense	n.a.	n.a.	n.a.	Uncertain significance	ID=COSV63250030;OCCURENCE=1(skin),1(endometrium)	n.a.	6.026e-05	n.a.	0.325	0.033 (D)	0.04 (D)	0.985	probably damaging	0.232	benign	25.7	-2.24 (N)	2.87	not predicted effect on splicing	0.16	0.05
BCAP59	BCAP	ITPR2	NM_002223	chr12:26724660	c.362T>C (p.Ile121Thr)	Missense	n.a.	n.a.	n.a.	Likely pathogenic	n.a.	n.a.	5.837e-05	n.a.	0.942	0.210 (D)	0.01 (D)	0.953	possibly damaging	0.985	probably damaging	28.8	-3.94 (D)	4.86	not predicted effect on splicing	0.29	0.38
BCAP34	BCAP	JAKMIP1	NM_001099433	chr4:6081734	c.976G>A (p.Glu326Lys)	Missense	n.a.	n.a.	n.a.	Uncertain significance	ID=COSV51546836;OCCURENCE=1(large_intestine)	n.a.	n.a.	n.a.	0.375	0.030 (D)	0 (D)	n.a.	n.a.	n.a.	n.a.	34	-3.13 (D)	4.41	not predicted effect on splicing	not called	0.04
BCAP71	BCAP	JPH1	NM_020647	chr8:74259459	c.1184C>T (p.Ala395Val)	Missense	n.a.	n.a.	n.a.	Uncertain significance	ID=COSV60608792;OCCURENCE=2(skin),2(stomach),2(central_nervous_system)	rs748452859	0.0001	n.a.	0.454	0.114 (D)	0.01 (D)	0.977	probably damaging	0.532	possibly damaging	30	-3.42 (D)	5.1	not predicted effect on splicing	not called	0.06
BCAP59	BCAP	KCNA7	NM_031886	chr19:49072324	c.262G>A (p.Val88Ile)	Missense	n.a.	n.a.	n.a.	Uncertain significance	ID=COSV99671850;OCCURENCE=1(lung)	n.a.	n.a.	n.a.	0.155	0.678 (D)	0.17 (T)	0.772	possibly damaging	0.156	benign	12.85	0.08 (N)	2.29	not predicted effect on splicing	not called	0.14
BCAP59	BCAP	KCNG2	NM_012283	chr18:79864163	c.496G>A (p.Val166Met)	Missense	n.a.	n.a.	n.a.	Uncertain significance	ID=COSV60267977;OCCURENCE=1(large_intestine)	n.a.	n.a.	n.a.	0.279	0.903 (D)	0.26 (T)	0.039	benign	0.008	benign	8.824	0.73 (N)	0.188	not predicted effect on splicing	0.38	0.2
BCAP03	BCAP	KDM6A	NM_001291415	chrX:45090795	c.3965T>C (p.Met1322Thr)	Missense	n.a.	n.a.	n.a.	Uncertain significance	ID=COSV65040099;OCCURENCE=1(lung)	n.a.	n.a.	n.a.	0.876	0.866 (D)	0.01 (D)	n.a.	n.a.	n.a.	n.a.	24.8	-3.65 (D)	5.58	not predicted effect on splicing	0.35	0.25
BCAP70	BCAP	KIAA1755	NM_001029864	chr20:38213446	c.3199C>T (p.Arg1067Cys)	Missense	2370993	Uncertain significance	criteria provided, single submitter	Uncertain significance	ID=COSV54078347;OCCURENCE=1(stomach),2(large_intestine),1(oesophagus)	rs375138370	0.0005	n.a.	0.037	0.008 (T)	0.19 (T)	0	benign	0	benign	10.43	-0.86 (N)	-0.66	not predicted effect on splicing	0.18	0.1
BCAP23	BCAP	LAMA5	NM_005560	chr20:62312680	c.9179C>T (p.Ala3060Val)	Missense	n.a.	n.a.	n.a.	Uncertain significance	ID=COSV53357221;OCCURENCE=1(stomach)	n.a.	n.a.	n.a.	0.249	0.044 (D)	0.04 (D)	0.972	probably damaging	0.815	possibly damaging	11.32	-2.06 (N)	4.78	not predicted effect on splicing	not called	0.03
BCAP77	BCAP	LIPM	NM_001128215	chr10:88802937	c.41G>A (p.Arg14Lys)	Missense	n.a.	n.a.	n.a.	Likely benign	ID=COSV68606774;OCCURENCE=1(cervix)	rs950828387	n.a.	n.a.	0.206	0.032 (D)	0.46 (T)	0.698	possibly damaging	0.237	benign	22.9	-0.43 (N)	4.87	not predicted effect on splicing	0	0.05
BCAP54	BCAP	LPA	NM_005577	chr6:160605164	c.2827G>A (p.Gly943Arg)	Missense	n.a.	n.a.	n.a.	Likely pathogenic	ID=COSV60297755;OCCURENCE=1(skin),2(liver),1(cervix)	rs369601677	0.0001	n.a.	0.228	0.006 (T)	0.01 (D)	n.a.	n.a.	n.a.	n.a.	23.2	-1.37 (N)	0.084	not predicted effect on splicing	not called	0.04
BCAP61	BCAP	LRP1	NM_002332	chr12:57162504	c.2390C>T (p.Ala797Val)	Missense	n.a.	n.a.	n.a.	n.a.	n.a.	n.a.	n.a.	n.a.	0.332	0.037 (D)	0.03 (D)	0.849	possibly damaging	0.378	benign	25.9	-1.13 (N)	4.87	not predicted effect on splicing	0.26	0.09
BCAP08	BCAP	LRRC66	NM_001024611	chr4:51995469	c.1553G>A (p.Arg518His)	Missense	n.a.	n.a.	n.a.	Uncertain significance	ID=COSV58631933;OCCURENCE=1(breast),1(oesophagus),1(large_intestine)	n.a.	n.a.	n.a.	0.1	0.025 (T)	0.28 (T)	0	benign	0	benign	10.6	0.7 (N)	0.192	not predicted effect on splicing	not called	0.03
BCAP31	BCAP	MAPK8IP1	NM_005456	chr11:45902983	c.1216G>A (p.Glu406Lys)	Missense	n.a.	n.a.	n.a.	Uncertain significance	ID=COSV53798729;OCCURENCE=1(large_intestine)	rs759460160	5.445e-05	n.a.	0.093	0.012 (T)	0.21 (T)	0.8	possibly damaging	0.26	benign	25.5	-1.8 (N)	4.98	not predicted effect on splicing	0.27	0.03
BCAP53	BCAP	MMP7	NM_002423	chr11:102525007	c.542C>T (p.Ala181Val)	Missense	n.a.	n.a.	n.a.	n.a.	ID=COSV52771873;OCCURENCE=3(large_intestine),2(liver)	rs773617283	1.761e-05	n.a.	0.097	0.014 (T)	0.28 (T)	0.97	probably damaging	0.409	benign	14.71	-2.26 (N)	-1.84	not predicted effect on splicing	not called	0.07
BCAP38	BCAP	MRPL24	NM_145729	chr1:156738354	c.268G>T (p.Gly90Trp)	Missense	n.a.	n.a.	n.a.	Uncertain significance	ID=COSV61977620;OCCURENCE=1(large_intestine)	n.a.	n.a.	n.a.	0.814	0.065 (D)	0 (D)	1	probably damaging	0.999	probably damaging	33	-7.3 (D)	5.57	not predicted effect on splicing	0.46	0.05
BCAP45	BCAP	NEB	NM_001164507	chr2:151644108	c.7666C>T (p.Arg2556Cys)	Missense	n.a.	n.a.	n.a.	Uncertain significance	ID=COSV51419977;OCCURENCE=1(large_intestine),2(skin)	rs947230244	4.435e-05	n.a.	0.407	0.159 (D)	0 (D)	n.a.	n.a.	n.a.	n.a.	26.6	-3.54 (D)	5.62	not predicted effect on splicing	not called	0.19
BCAP70	BCAP	NEUROD4	NM_021191	chr12:55026728	c.289C>T (p.Arg97Trp)	Missense	n.a.	n.a.	n.a.	Pathogenic	ID=COSV54472706;OCCURENCE=2(large_intestine)	n.a.	3.266e-05	n.a.	0.854	0.229 (D)	0 (D)	1	probably damaging	1	probably damaging	32	-7.87 (D)	3.21	not predicted effect on splicing	0.18	0.08
BCAP01	BCAP	NHLH1	NM_005598	chr1:160370931	c.200G>A (p.Arg67Gln)	Missense	n.a.	n.a.	n.a.	Pathogenic	ID=COSV57483201;OCCURENCE=1(large_intestine)	rs762154749	3.327e-05	n.a.	0.525	0.134 (D)	0 (D)	0.998	probably damaging	0.767	possibly damaging	24.3	-2.91 (D)	4.05	not predicted effect on splicing	0.18	0.13
BCAP61	BCAP	NR5A1	NM_004959	chr9:124503204	c.119C>T (p.Thr40Met)	Missense	n.a.	n.a.	n.a.	Uncertain significance	ID=COSV101007629;OCCURENCE=1(liver)	n.a.	n.a.	n.a.	0.92	0.602 (D)	0.02 (D)	1	probably damaging	1	probably damaging	30	-4.85 (D)	3.68	not predicted effect on splicing	0.44	0.16
BCAP15	BCAP	NSD1	NM_022455	chr5:177246764	c.4465G>A (p.Asp1489Asn)	Missense	n.a.	n.a.	n.a.	Uncertain significance	ID=COSV100729262;OCCURENCE=1(upper_aerodigestive_tract)	n.a.	n.a.	n.a.	0.256	0.061 (D)	0.13 (T)	0.09	benign	0.023	benign	23.3	-0.22 (N)	4.76	not predicted effect on splicing	0.08	0.03
BCAP59	BCAP	NSDHL	NM_015922	chrX:152865831	c.556G>A (p.Ala186Thr	Missense	n.a.	n.a.	n.a.	Uncertain significance	ID=COSV64743942;OCCURENCE=1(cervix),1(central_nervous_system)	rs782180567	5.241e-05	n.a.	0.715	0.193 (D)	0.05 (T)	1	probably damaging	0.991	probably damaging	25.2	-3.12 (D)	3.98	not predicted effect on splicing	0.47	0.28
BCAP15	BCAP	NTN5	NM_145807	chr19:48670391	c.596G>A (p.Arg199Gln)	Missense	n.a.	n.a.	n.a.	Uncertain significance	ID=COSV54307791;OCCURENCE=1(prostate)	n.a.	n.a.	n.a.	0.106	0.138 (D)	0.29 (T)	0.142	benign	0.058	benign	23.1	1.25 (N)	3.88	not predicted effect on splicing	0.08	0.14
BCAP72	BCAP	OC90	NM_001080399	chr8:132039057	c.524G>A (p.Arg175Gln)	Missense	n.a.	n.a.	n.a.	Uncertain significance	ID=COSV51842410;OCCURENCE=1(skin)	rs752717401	0.0002	n.a.	0.027	0.008 (T)	0.045 (T)	0.082	benign	0.008	benign	0.375	0.3 (N)	-9.22	not predicted effect on splicing	0.44	0.1
BCAP15	BCAP	OR2M7	NM_001004691	chr1:248324252	c.317C>T (p.Ser106Leu)	Missense	n.a.	n.a.	n.a.	Uncertain significance	ID=COSV58740651;OCCURENCE=3(skin)	rs866709680	.	n.a.	0.043	9.5E-4 (T)	0 (D)	1	probably damaging	0.999	probably damaging	7.445	-3.26 (D)	1.54	not predicted effect on splicing	not called	0.03
BCAP31	BCAP	OR5D18	NM_001001952	chr11:55820056	c.427G>A (p.Val143Met)	Missense	n.a.	n.a.	n.a.	Uncertain significance	ID=COSV61738342;OCCURENCE=1(prostate),1(biliary_tract),1(endometrium),1(central_nervous_system)	rs577643505	0.0001	0.0002	0.017	0.002 (T)	0.11 (T)	0.033	benign	0.009	benign	0.058	-0.64 (N)	-2.41	not predicted effect on splicing	not called	0.04
BCAP56	BCAP	OR5D18	NM_001001952	chr11:55819997	c.368G>A (p.Arg123His)	Missense	n.a.	n.a.	n.a.	Uncertain significance	ID=COSV61736976;OCCURENCE=1(central_nervous_system),2(haematopoietic_and_lymphoid_tissue),1(large_intestine)	rs768748128	0.0001	n.a.	0.199	0.012 (T)	0.03 (D)	0.255	benign	0.05	benign	24	-4.09 (D)	3.89	not predicted effect on splicing	0.11	0.03
BCAP03	BCAP	OR5M11	NM_001005245	chr11:56542570	c.688G>A (p.Ala230Thr)	Missense	n.a.	n.a.	n.a.	Uncertain significance	ID=COSV73141964;OCCURENCE=1(large_intestine)	n.a.	n.a.	n.a.	0.04	0.003 (T)	0.02 (D)	0.005	benign	0.042	benign	14.34	-1.15 (N)	2.96	not predicted effect on splicing	0.29	0.25
BCAP58	BCAP	OR6C65	NM_001005518	chr12:55401093	c.565G>A (p.Asp189Asn)	Missense	n.a.	n.a.	n.a.	Uncertain significance	ID=COSV104691502;OCCURENCE=1(skin)	n.a.	n.a.	n.a.	0.05	0.002 (T)	0 (D)	0.481	possibly damaging	0.595	possibly damaging	23.7	-4.34 (D)	1.48	not predicted effect on splicing	0.25	0.11
BCAP54	BCAP	PCCB	NM_000532	chr3:136298005	c.817G>A (p.Asp273Asn)	Missense	n.a.	n.a.	n.a.	Uncertain significance	ID=COSV52446725;OCCURENCE=1(lung)	n.a.	n.a.	n.a.	0.363	0.089 (D)	0.02 (D)	0.001	benign	0.009	benign	23.9	-0.85 (N)	5.24	not predicted effect on splicing	0.13	0.03
BCAP25	BCAP	PDE10A	NM_001385079	chr6:165418746	c.1685G>A (p.Arg562His)	Missense	n.a.	n.a.	n.a.	Likely pathogenic	ID=COSV63098719;OCCURENCE=1(stomach)	n.a.	n.a.	n.a.	0.832	0.169 (D)	0 (D)	n.a.	n.a.	n.a.	n.a.	26.2	n.a.	5.03	not predicted effect on splicing	not called	0.04
BCAP45	BCAP	PIK3CA	NM_006218	chr3:179218294	c.1624G>A (p.Glu542Lys)	Missense	31944	Pathogenic	reviewed by expert panel	Likely pathogenic	ID=COSV55873227;OCCURENCE=1(pituitary),49(stomach),45(ovary),4(haematopoietic_and_lymphoid_tissue),116(uri.ry_tract),1(bone),74(lung),8(penis),25(central_nervous_system),16(soft_tissue),622(breast),28(thyroid),11(salivary_gland),78(upper_aerodigestive_tract),6(gastrointesti.l_tract_(site_indetermi.te)),14(kidney),470(large_intestine),4(NS),31(oesophagus),8(pancreas),1(thymus),6(vulva),35(skin),10…	rs121913273	n.a.	n.a.	0.439	0.058 (D)	0.17 (T)	0.995	probably damaging	0.912	probably damaging	27.3	-2.09 (N)	5.78	not predicted effect on splicing	not called	0.12
BCAP56	BCAP	PIK3CA	NM_006218	chr3:179218294	c.1624G>A (p.Glu542Lys)	Missense	31944	Pathogenic	reviewed by expert panel	Likely pathogenic	ID=COSV55873227;OCCURENCE=1(pituitary),49(stomach),45(ovary),4(haematopoietic_and_lymphoid_tissue),116(uri.ry_tract),1(bone),74(lung),8(penis),25(central_nervous_system),16(soft_tissue),622(breast),28(thyroid),11(salivary_gland),78(upper_aerodigestive_tract),6(gastrointesti.l_tract_(site_indetermi.te)),14(kidney),470(large_intestine),4(NS),31(oesophagus),8(pancreas),1(thymus),6(vulva),35(skin),10…	rs121913273	n.a.	n.a.	0.439	0.058 (D)	0.17 (T)	0.995	probably damaging	0.912	probably damaging	27.3	-2.09 (N)	5.78	not predicted effect on splicing	0.39	0.07
BCAP44	BCAP	PIK3CA	NM_006218	chr3:179234169	c.3012G>T (p.Met1004Ile)	Missense	2069684	Uncertain signifcance	criteria provided,single submitter	Uncertain significance	ID=COSV55891097;OCCURENCE=2(large_intestine),1(breast),1(lung),1(ovary),3(endometrium),1(central_nervous_system)	n.a.	n.a.	n.a.	0.437	0.031 (D)	0.45 (T)	0.097	benign	0.047	benign	23.6	-2.54 (D)	6.07	not predicted effect on splicing	0.44	0.07
BCAP15	BCAP	PIK3CA	NM_006218	chr3:179234297	c.3140A>G (p.His1047Arg)	Missense	13652	Pathogenic	reviewed by expert panel	Pathogenic	ID=COSV55873195;OCCURENCE=1(parathyroid),5(small_intestine),9(kidney),8(gastrointesti.l_tract_(site_indetermi.te)),497(large_intestine),22(oesophagus),1(vulva),54(lung),2(penis),2194(breast),63(soft_tissue),60(stomach),144(ovary),49(uri.ry_tract),11(cervix),17(biliary_tract),18(liver),216(endometrium),1(testis),17(NS),14(pancreas),12(skin),27(prostate),57(central_nervous_system),1(placenta),32(th…	rs121913279	8.91e-06	n.a.	0.455	0.037 (D)	0 (D)	0.639	possibly damaging	0.085	benign	20.1	-1.38 (N)	6.08	not predicted effect on splicing	0.27	0.08
BCAP31	BCAP	PIK3CA	NM_006218	chr3:179234297	c.3140A>G (p.His1047Arg)	Missense	13652	Pathogenic	reviewed by expert panel	Pathogenic	ID=COSV55873195;OCCURENCE=1(parathyroid),5(small_intestine),9(kidney),8(gastrointesti.l_tract_(site_indetermi.te)),497(large_intestine),22(oesophagus),1(vulva),54(lung),2(penis),2194(breast),63(soft_tissue),60(stomach),144(ovary),49(uri.ry_tract),11(cervix),17(biliary_tract),18(liver),216(endometrium),1(testis),17(NS),14(pancreas),12(skin),27(prostate),57(central_nervous_system),1(placenta),32(th…	rs121913279	8.91e-06	n.a.	0.455	0.037 (D)	0 (D)	0.639	possibly damaging	0.085	benign	20.1	-1.38 (N)	6.08	not predicted effect on splicing	0.72	0.19
BCAP36	BCAP	PIK3CA	NM_006218	chr3:179234297	c.3140A>G (p.His1047Arg)	Missense	13652	Pathogenic	reviewed by expert panel	Pathogenic	ID=COSV55873195;OCCURENCE=1(parathyroid),5(small_intestine),9(kidney),8(gastrointesti.l_tract_(site_indetermi.te)),497(large_intestine),22(oesophagus),1(vulva),54(lung),2(penis),2194(breast),63(soft_tissue),60(stomach),144(ovary),49(uri.ry_tract),11(cervix),17(biliary_tract),18(liver),216(endometrium),1(testis),17(NS),14(pancreas),12(skin),27(prostate),57(central_nervous_system),1(placenta),32(th…	rs121913279	8.91e-06	n.a.	0.455	0.037 (D)	0 (D)	0.639	possibly damaging	0.085	benign	20.1	-1.38 (N)	6.08	not predicted effect on splicing	0.21	0.03
BCAP53	BCAP	PIK3CA	NM_006218	chr3:179234297	c.3140A>G (p.His1047Arg)	Missense	13652	Pathogenic	reviewed by expert panel	Pathogenic	ID=COSV55873195;OCCURENCE=1(parathyroid),5(small_intestine),9(kidney),8(gastrointesti.l_tract_(site_indetermi.te)),497(large_intestine),22(oesophagus),1(vulva),54(lung),2(penis),2194(breast),63(soft_tissue),60(stomach),144(ovary),49(uri.ry_tract),11(cervix),17(biliary_tract),18(liver),216(endometrium),1(testis),17(NS),14(pancreas),12(skin),27(prostate),57(central_nervous_system),1(placenta),32(th…	rs121913279	8.91e-06	n.a.	0.455	0.037 (D)	0 (D)	0.639	possibly damaging	0.085	benign	20.1	-1.38 (N)	6.08	not predicted effect on splicing	0.24	0.07
BCAP54	BCAP	PIK3CA	NM_006218	chr3:179234297	c.3140A>T (p.His1047Leu)	Missense	13653	Pathogenic	criteria provided, multiple submitters, no conflicts	Pathogenic	ID=COSV55873401;OCCURENCE=44(endometrium),4(liver),5(biliary_tract),1(cervix),6(skin),3(prostate),2(pancreas),15(upper_aerodigestive_tract),2(salivary_gland),8(thyroid),7(central_nervous_system),1(bone),12(haematopoietic_and_lymphoid_tissue),1(pituitary),1(vulva),8(oesophagus),2(kidney),1(gastrointesti.l_tract_(site_indetermi.te)),78(large_intestine),284(breast),25(soft_tissue),11(lung),18(uri.ry…	rs121913279	8.91e-06	n.a.	0.359	0.048 (D)	0 (D)	0.01	benign	0.007	benign	11.75	1.49 (N)	6.08	not predicted effect on splicing	not called	0.05
BCAP31	BCAP	POMGNT1	NM_017739	chr1:46189539	c.1814G>A (p.Arg605His)	Missense	56589	Pathogenic/Likely pathogenic	criteria provided,multiple submitters,no conflicts	Likely pathogenic	ID=COSV64340932;OCCURENCE=1(large_intestine)	rs267606962	1.776e-05	n.a.	0.871	0.338 (D)	0.01 (D)	1	probably damaging	1	probably damaging	33	-3.97 (D)	5.0	not predicted effect on splicing	0.29	0.1
BCAP01	BCAP	PPME1	NM_016147	chr11:74203750	c.124T>C (p.Ser42Pro)	Missense	n.a.	n.a.	n.a.	Uncertain significance	ID=COSV105246516;OCCURENCE=1(pancreas)	n.a.	n.a.	n.a.	0.122	0.003 (T)	0.03 (D)	0.978	probably damaging	0.806	possibly damaging	23.7	-2.89 (D)	4.74	not predicted effect on splicing	0.19	0.1
BCAP48	BCAP	PRRT1	NM_030651	chr6:32150876	c.50C>T (p.Pro17Leu)	Missense	n.a.	n.a.	n.a.	Uncertain significance	ID=COSV99278745;OCCURENCE=1(endometrium)	n.a.	n.a.	n.a.	0.474	0.825 (D)	0 (D)	0.999	probably damaging	0.913	probably damaging	27.8	-2.26 (N)	3.09	not predicted effect on splicing	0.3	0.07
BCAP24	BCAP	PTBP1	NM_002819	chr19:804908	c.686C>T (p.Ala229Val)	Missense	n.a.	n.a.	n.a.	Uncertain significance	ID=COSV62460423;OCCURENCE=1(large_intestine),1(central_nervous_system),1(endometrium),1(prostate)	rs201221864	5.286e-05	n.a.	0.118	0.016 (T)	0 (D)	0.062	benign	0.017	benign	13.58	-2.64 (D)	3.11	not predicted effect on splicing	not called	0.03
BCAP20	BCAP	PTCH1	NM_001083603	chr9:95459770	c.2714G>A (p.Arg905His)	Missense	645644	Conflicting interpretations of pathogenicity​:Uncertain significance(1); Likely benign(1)	criteria provided, conflicting interpretations	Uncertain significance	ID=COSV59488865;OCCURENCE=1(meninges),1(prostate)	rs764310195	3.266e-05	n.a.	0.881	0.321 (D)	0.08 (T)	1	probably damaging	0.998	probably damaging	34	-4.01 (D)	5	not predicted effect on splicing	0.23	0.11
BCAP68	BCAP	RAB20	NM_017817	chr13:110523999	c.371C>T (p.Ala124Val)	Missense	n.a.	n.a.	n.a.	Uncertain significance	ID=COSV57440209;OCCURENCE=1(bone)	rs374755378	6.153e-05	0.0002	0.065	0.021 (T)	0.1 (T)	0.001	benign	0.001	benign	0.515	-0.23 (N)	0.536	not predicted effect on splicing	not called	0.03
BCAP59	BCAP	RANBP3L	NM_145000	chr5:36255497	c.997G>T (p.Asp333Tyr)	Missense	n.a.	n.a.	n.a.	n.a.	ID=COSV56956712;OCCURENCE=1(kidney)	rs746839639	6.558e-05	n.a.	0.098	0.030 (D)	0.01 (D)	0.852	possibly damaging	0.71	possibly damaging	26.5	-5.88 (D)	2.7	not predicted effect on splicing	not called	0.11
BCAP03	BCAP	RASA1	NM_002890	chr5:87389484	c.3017C>T (p.Ser1006Leu)	Missense	n.a.	n.a.	n.a.	Uncertain significance	ID=COSV99169814;OCCURENCE=1(endometrium)	n.a.	n.a.	n.a.	0.259	0.016 (T)	0.26 (T)	0.001	benign	0.002	benign	23.5	1.29 (N)	5.75	not predicted effect on splicing	not called	0.06
BCAP05	BCAP	RNF6	NM_005977	chr13:26214807	c.1075C>T (p.Arg359Cys)	Missense	n.a.	n.a.	n.a.	Uncertain significance	ID=COSV100644580;OCCURENCE=1(endometrium)	n.a.	3.266e-05	n.a.	0.071	0.002 (T)	0 (D)	0.988	probably damaging	0.265	benign	18.93	-0.61 (N)	0.89	not predicted effect on splicing	0.44	0.03
BCAP72	BCAP	RSPRY1	NM_133368	chr16:57238898	c.1654G>A (p.Ala552Thr)	Missense	n.a.	n.a.	n.a.	Uncertain significance	ID=COSV68028531;OCCURENCE=1(breast)	n.a.	n.a.	n.a.	0.379	0.047 (D)	0.05 (D)	0.966	probably damaging	0.615	possibly damaging	25.3	-1.52 (N)	5.47	not predicted effect on splicing	0.29	0.04
BCAP03	BCAP	SEMA5A	NM_003966	chr5:9379889	c.58G>A (p.Ala20Thr)	Missense	n.a.	n.a.	n.a.	Uncertain significance	ID=COSV66800211;OCCURENCE=1(central_nervous_system),1(stomach)	rs370176472	0.0003	n.a.	0.049	0.017 (T)	0.15 (T)	0.342	benign	0.033	benign	11.57	-0.52 (N)	3.31	not predicted effect on splicing	0.42	0.2
BCAP77	BCAP	SH3BP4	NM_014521	chr2:235041620	c.851G>A (p.Arg284Gln)	Missense	n.a.	n.a.	n.a.	Uncertain significance	ID=COSV60643298;OCCURENCE=4(large_intestine),1(thyroid)	n.a.	n.a.	n.a.	0.318	0.016 (T)	0 (D)	0.998	probably damaging	0.754	possibly damaging	26.1	-0.63 (N)	4.7	not predicted effect on splicing	0.06	0.05
BCAP44	BCAP	SIN3A	NM_001145358	chr15:75411667	c.833C>T (p.Pro278Leu)	Missense	n.a.	n.a.	n.a.	Uncertain significance	ID=COSV64582364;OCCURENCE=1(liver)	rs751280333	2.639e-05	n.a.	0.279	0.014 (T)	0.55 (T)	0.449	benign	0.027	benign	23.5	-1.48 (N)	6.06	not predicted effect on splicing	0.46	0.05
BCAP44	BCAP	ST8SIA4	NM_001011552	chr5:100856292	c.608G>A (p.Arg203Gln)	Missense	2405203	Uncertain signifcance	criteria provided,single submitter	Uncertain significance	ID=COSV51505833;OCCURENCE=1(large_intestine),1(endometrium)	rs372014886	0.0003	n.a.	0.079	0.005 (T)	0 (D)	0.609	possibly damaging	0.208	benign	22.5	0.21 (N)	5.32	not predicted effect on splicing	0.52	0.03
BCAP05	BCAP	STAT2	NM_005419	chr12:56349163	c.1440G>C (p.Gln480His)	Missense	n.a.	n.a.	n.a.	Uncertain significance	ID=COSV58477354;OCCURENCE=1(ovary)	n.a.	n.a.	n.a.	0.378	0.153 (D)	0 (D)	0.989	probably damaging	0.832	possibly damaging	23.4	-1.86 (N)	4.4	possible effect at nearest splicing site	0.26	0.05
BCAP03	BCAP	SYTL4	NM_080737	chrX:100681235	c.1550G>A (p.Arg517Gln)	Missense	n.a.	n.a.	n.a.	n.a.	ID=COSV52165868;OCCURENCE=2(haematopoietic_and_lymphoid_tissue)	rs772480125	5.277e-05	n.a.	0.039	0.004 (T)	0.37 (T)	0.002	benign	0.002	benign	22.8	-0.07 (N)	2.12	not predicted effect on splicing	0.26	0.18
BCAP03	BCAP	TBX3	NM_005996	chr12:114681136	c.400C>T (p.Pro134Ser)	Missense	n.a.	n.a.	n.a.	n.a.	ID=COSV57470909;OCCURENCE=6(skin),1(breast)	n.a.	n.a.	n.a.	0.959	0.771 (D)	0 (D)	n.a.	n.a.	n.a.	n.a.	28	-7.98 (D)	5.75	not predicted effect on splicing	0.36	0.33
BCAP03	BCAP	TET2	NM_001127208	chr4:105276160	c.5650A>G (p.Thr1884Ala)	Missense	n.a.	n.a.	n.a.	Uncertain significance	ID=COSV54404459;OCCURENCE=13(haematopoietic_and_lymphoid_tissue)	rs76428136	3.338e-05	n.a.	0.427	0.136 (D)	0 (D)	1	probably damaging	0.998	probably damaging	24.6	-4.53 (D)	5.52	not predicted effect on splicing	0.08	0.08
BCAP72	BCAP	TF	NM_001063	chr3:133755443	c.583G>C (p.Gly195Arg)	Missense	n.a.	n.a.	n.a.	Likely pathogenic	n.a.	n.a.	n.a.	n.a.	0.424	0.526 (D)	0.01 (D)	0.997	probably damaging	0.979	probably damaging	27.4	-4.46 (D)	4.96	acceptor site is missing on mutant 3'	0.22	0.03
BCAP77	BCAP	TGFBRAP1	NM_004257	chr2:105298636	c.758C>T (p.Ala253Val)	Missense	n.a.	n.a.	n.a.	n.a.	ID=COSV51511746;OCCURENCE=1(NS),1(endometrium)	rs756026751	3.271e-05	n.a.	0.271	0.033 (D)	0.52 (T)	0.146	benign	0.102	benign	17.07	1.21 (N)	5.8	not predicted effect on splicing	0.08	0.04
BCAP31	BCAP	TJP1	NM_001330239:	chr15:29766346	c.509G>A (p.Arg170Gln)	Missense	n.a.	n.a.	n.a.	n.a.	ID=COSV62044242;OCCURENCE=1(large_intestine)	rs778030292	3.536e-05	n.a.	0.191	0.038 (D)	0.1 (T)	n.a.	n.a.	n.a.	n.a.	34	-1.26 (N)	5.59	not predicted effect on splicing	not called	0.06
BCAP72	BCAP	TM2D2	NM_078473	chr8:38996247	c.193G>A (p.Asp65Asn)	Missense	n.a.	n.a.	n.a.	Uncertain significance	ID=COSV101166200;OCCURENCE=1(upper_aerodigestive_tract)	n.a.	n.a.	n.a.	0.133	0.008 (T)	0.7 (T)	0.94	possibly damaging	0.413	benign	23.3	-0.18 (N)	5.78	not predicted effect on splicing	0.22	0.06
BCAP45	BCAP	TP53	NM_000546	chr17:7676040	c.329G>C (p.Arg110His)	Missense	233627	Pathogenic	criteria provided,multiple submitters,no conflicts	Uncertain significance	ID=COSV52668419;OCCURENCE=1(liver),1(prostate),3(skin),1(pancreas),1(upper_aerodigestive_tract),1(thyroid),2(central_nervous_system),5(haematopoietic_and_lymphoid_tissue),1(thymus),2(oesophagus),2(large_intestine),14(breast),4(soft_tissue),7(lung),1(uri.ry_tract),1(ovary)	rs11540654	n.a.	n.a.	0.593	0.537 (D)	0.16 (T)	0.911	possibly damaging	0.904	possibly damaging	24.5	-1.7 (N)	-0.964	not predicted effect on splicing	0.52	0.03
BCAP15	BCAP	TP53	NM_000546	chr17:7674252	c.711G>A (p.Met237Ile)	Missense	142714	Pathogenic	reviewed by expert panel	Likely pathogenic	ID=COSV52661887;OCCURENCE=18(haematopoietic_and_lymphoid_tissue),14(central_nervous_system),2(thyroid),12(upper_aerodigestive_tract),1(pleura),2(prostate),6(pancreas),1(eye),4(biliary_tract),1(liver),1(testis),3(endometrium),14(stomach),16(ovary),4(uri.ry_tract),18(lung),27(breast),2(soft_tissue),10(oesophagus),21(large_intestine)	rs587782664	5.437e-05	n.a.	0.923	0.831 (D)	0.11 (T)	1	probably damaging	0.999	probably damaging	31	-3.78 (D)	3.12	not predicted effect on splicing	0.21	0.08
BCAP57	BCAP	TP53	NM_000546	chr17:7670684	c.1025G>C (p.Arg342Pro)	Missense	215996	Pathogenic/Likely pathogenic	criteria provided,multiple submitters,no conflicts	Likely pathogenic	ID=COSV52690857;OCCURENCE=2(prostate),3(endometrium),2(liver),1(bone),3(central_nervous_system),1(salivary_gland),1(thyroid),1(large_intestine),17(kidney),1(adre.l_gland),3(ovary),2(lung),11(breast)	rs375338359	n.a.	n.a.	0.65	0.137 (D)	0.03 (D)	0.94	possibly damaging	0.829	possibly damaging	24.9	-2.26 (N)	2.35	not predicted effect on splicing	0.25	0.06
BCAP59	BCAP	TRIM51	NM_032681	chr11:55885485	c.57G>A (p.Met19Ile)	Missense	n.a.	n.a.	n.a.	Uncertain significance	ID=COSV55266661;OCCURENCE=2(skin)	rs765923337	0.0002	n.a.	0.319	0.013 (T)	0 (D)	0.589	possibly damaging	0.405	benign	22	-1.48 (N)	0.803	not predicted effect on splicing	not called	0.1
BCAP31	BCAP	TTN	NM_001267550	chr2:178589057	c.62668G>A (p.Asp20890Asn)	Missense	n.a.	n.a.	n.a.	Uncertain significance	ID=COSV105218709;OCCURENCE=1(skin)	n.a.	n.a.	n.a.	0.365	0.016 (T)	0 Not scored	n.a.	n.a.	n.a.	n.a.	22.7	-3.77 (D)	5.92	not predicted effect on splicing	0.21	0.04
BCAP75	BCAP	UBQLN2	NM_013444	chrX:56564456	c.583C>T (p.Leu195Phe)	Missense	n.a.	n.a.	n.a.	Likely pathogenic	n.a.	n.a.	n.a.	n.a.	0.356	0.475 (D)	0.06 (T)	0.996	probably damaging	0.969	probably damaging	25	-2.3 (N)	4.79	not predicted effect on splicing	not called	0.03
BCAP71	BCAP	USP2	NM_004205	chr11:119357807	c.1451G>A (p.Arg484Gln)	Missense	n.a.	n.a.	n.a.	Uncertain significance	ID=COSV52729469;OCCURENCE=1(uri.ry_tract),2(large_intestine)	rs566621045	2.891e-05	0.0002	0.136	0.020 (T)	0.03 (D)	0.939	possibly damaging	0.247	benign	29.2	-2.28 (N)	4.84	not predicted effect on splicing	not called	0.06
BCAP61	BCAP	WDR81	NM_001163809	chr17:1726358	c.1399G>A (p.Val467Ile)	Missense	n.a.	n.a.	n.a.	Uncertain significance	ID=COSV100488767;OCCURENCE=1(endometrium)	rs751726458	4.429e-05	n.a.	0.454	0.491 (D)	0 (D)	n.a.	n.a.	n.a.	n.a.	24.2	-0.72 (N)	5.4	not predicted effect on splicing	0.05	0.06
BCAP59	BCAP	WNT11	NM_004626	chr11:76196540	c.262C>T (p.Arg88Cys)	Missense	n.a.	n.a.	n.a.	Uncertain significance	ID=COSV59443210;OCCURENCE=1(uri.ry_tract),1(central_nervous_system)	rs765532771	3.267e-05	n.a.	0.908	0.314 (D)	0 (D)	1	probably damaging	0.999	probably damaging	34	-7.31 (D)	5.06	not predicted effect on splicing	not called	0.02
BCAP01	BCAP	ZNF366	NM_152625	chr5:72460431	c.1066G>A (p.Glu356Lys)	Missense	n.a.	n.a.	n.a.	Uncertain significance	ID=COSV59218971;OCCURENCE=1(endometrium)	rs937187808	0.0001	n.a.	0.379	0.037 (D)	0.03 (D)	0.998	probably damaging	0.904	possibly damaging	26.4	-2.74 (D)	5.8	not predicted effect on splicing	0.13	0.03
BCUS39	BCUS	ALDH1A3	NM_000693.4	chr15:100887699	c.332G>A (p.Arg111His)	Missense	n.a.	n.a.	n.a.	Likely pathogenic	n.a.	n.a.	n.a.	n.a.	0.522	0.522	0.124 (D)	1	probably damaging	0.999	probably damaging	25.6	-3.98 (D)	5.66	not predicted effect on splicing	0.13	0.44
BCUS45	BCUS	BRS3	NM_001727.2	chrX:136488460	c.346G>A (p.Gly116Arg)	Missense	n.a.	n.a.	n.a.	n.a.	ID=COSV65711169;OCCURENCE=1(ovary),2(large_intestine)	rs1175523647	n.a.	n.a.	0.729	0.729	0.839 (D)	1	probably damaging	1	probably damaging	29	-7.35 (D)	5.92	not predicted effect on splicing	not called	0.04
BCUS42	BCUS	BTBD17	NM_001080466.2	chr17:74357562	c.532G>A (p.Gly178Ser)	Missense	n.a.	n.a.	n.a.	Uncertain significance	ID=COSV100945410;OCCURENCE=1(large_intestine)	n.a.	n.a.	n.a.	0.79	0.046	0.093 (D)	0	benign	0	benign	10.46	1.39 (N)	2.31	not predicted effect on splicing	not called	0.13
BCUS23	BCUS	CAPRIN2	NM_001385500.1	chr12:30753727	c.37G>C (p.Glu13Gln)	Missense	n.a.	n.a.	n.a.	Uncertain significance	ID=COSV51831414;OCCURENCE=1(kidney)	n.a.	n.a.	n.a.	0.011	0.011	0.019 (T)	n.a.	n.a.	n.a.	n.a.	12.52	-0.13 (N)	2.83	not predicted effect on splicing	not called	0.05
BCUS49	BCUS	CBLB	NM_170662.5	chr3:105720051	c.1403G>A (p.Arg468Gln)	Missense	n.a.	n.a.	n.a.	Uncertain significance	ID=COSV51421767;OCCURENCE=2(endometrium),1(skin)	rs567817486	6.54e-05	0.0002	0.399	0.399	0.076 (D)	0.392	benign	0.044	benign	26.2	-0.51 (N)	5.91	not predicted effect on splicing	0.47	0.04
BCUS39	BCUS	CD209	NM_021155.4	chr19:7744143	c.977C>T (p.Thr326Met)	Missense	n.a.	n.a.	n.a.	Uncertain significance	ID=COSV52659234;OCCURENCE=1(lung)	rs146002807	0.0001	n.a.	0.032	0.032	0.008 (T)	1	probably damaging	0.999	probably damaging	15.04	-4.47 (D)	-1.05	not predicted effect on splicing	0.16	0.45
BCUS02	BCUS	CDH23	NM_022124.6	chr10:71815234	c.10021C>T (p.Arg3341Cys)	Missense	198640	Conflicting interpretations of pathogenicity​, Uncertain significance(7); Likely benign(1)	criteria provided, conflicting interpretations	Uncertain significance	ID=COSV56466361;OCCURENCE=1(stomach),1(endometrium)	rs370074117	0.0004	n.a.	0.198	0.198	0.056 (D)	0.999	probably damaging	0.732	possibly damaging	24.1	-0.89 (N)	4.49	not predicted effect on splicing	not called	0.02
BCUS42	BCUS	CNGA3	NM_001298.3	chr2:98396584	c.1414G>A (p.Val472Met)	Missense	n.a.	n.a.	n.a.	Uncertain significance	ID=COSV55622322;OCCURENCE=1(lung)	rs772806640	9.81e-05	n.a.	0.922	0.922	0.283 (D)	0.998	probably damaging	0.909	probably damaging	27.7	-2.85 (D)	4.92	not predicted effect on splicing	not called	0.12
BCUS20	BCUS	DCC	NM_005215.4	chr18:53339866	c.2318G>A (p.Arg773His)	Missense	n.a.	n.a.	n.a.	Uncertain significance	ID=COSV100502547;OCCURENCE=1(ovary),1(central_nervous_system)	rs138144679	0.0017	0.0014	0.255	0.255	0.016 (T)	0.506	possibly damaging	0.207	benign	28.2	-2.61 (D)	5.17	not predicted effect on splicing	not called	0.09
BCUS19	BCUS	DMXL1	NM_001290321.3	chr5:119149935	c.4108C>T (p.Arg1370Cys)	Missense	n.a.	n.a.	n.a.	n.a.	ID=COSV60717187;OCCURENCE=1(lung)	rs1342972238	2.9e-05	n.a.	0.313	0.313	0.071 (D)	1	probably damaging	0.998	probably damaging	33	-4.83 (D)	5.56	not predicted effect on splicing	0.26	0.07
BCUS48	BCUS	DSG3	NM_001944.3	chr18:31469251	c.1799C>T (p.Pro600Leu)	Missense	2293223	Uncertain significance	criteria provided, single submitter	Uncertain significance	ID=COSV57128416;OCCURENCE=1(skin)	n.a.	n.a.	n.a.	0.075	0.075	0.017 (T)	0.384	benign	0.055	benign	3.274	-1.58 (N)	2.51	not predicted effect on splicing	0.14	0.04
BCUS49	BCUS	ELAVL3	NM_001420.4	chr19:11454621	c.1009G>A (p.Glu337Lys)	Missense	n.a.	n.a.	n.a.	Uncertain significance	ID=COSV52951635;OCCURENCE=1(skin)	n.a.	n.a.	n.a.	0.558	0.558	0.170 (D)	1	probably damaging	0.995	probably damaging	34	-3.6 (D)	4.59	not predicted effect on splicing	not called	0.05
BCUS06	BCUS	EPX	NM_000502.6	chr17:58196958	c.821G>A (p.Arg274His)	Missense	n.a.	n.a.	n.a.	Likely pathogenic	ID=COSV56598291;OCCURENCE=1(stomach),2(large_intestine),1(prostate)	rs748790405	3.27e-05	n.a.	0.76	0.76	0.054 (D)	1	probably damaging	1	probably damaging	34	-3.76 (D)	4.86	not predicted effect on splicing	0.28	0.02
BCUS39	BCUS	FBLN1	NM_006486.3	chr22:45541361	c.1055C>T (p.Thr352Met)	Missense	n.a.	n.a.	n.a.	Uncertain significance	ID=COSV53045235;OCCURENCE=3(large_intestine),1(haematopoietic_and_lymphoid_tissue)	rs540607391	6.15e-05	0.0002	0.396	0.396	0.196 (D)	1	probably damaging	0.995	probably damaging	26.9	-4.2 (D)	3.26	not predicted effect on splicing	0.22	0.38
BCUS48	BCUS	GLDN	NM_181789.4	chr15:51394969	c.676G>A (p.Val226Met)	Missense	n.a.	n.a.	n.a.	Uncertain significance	ID=COSV100117410;OCCURENCE=1(upper_aerodigestive_tract)	rs755994761	0.0003	n.a.	0.493	0.493	0.050 (D)	0.99	probably damaging	0.593	possibly damaging	21.8	-0.67 (N)	3.87	not predicted effect on splicing	not called	0.03
BCUS42	BCUS	GNAS	NM_000516.7	chr20:58909541	c.680A>G (p.Gln227Arg)	Missense	15935	Pathogenic	no assertion criteria provided	Likely pathogenic	ID=COSV55671120;OCCURENCE=1(lung),1(stomach),1(small_intestine),1(large_intestine),1(thyroid),8(pituitary),1(biliary_tract)	rs121913494	n.a.	n.a.	0.888	0.888	0.561 (D)	0.999	probably damaging	0.992	probably damaging	24.5	-3.55 (D)	4.48	not predicted effect on splicing	0.27	0.03
BCUS48	BCUS	GPR4	NM_005282.3	chr19:45591476	c.391G>A (p.Val131Ile)	Missense	n.a.	n.a.	n.a.	Uncertain significance	ID=COSV59916435;OCCURENCE=1(oesophagus),1(upper_aerodigestive_tract)	rs770457704	0.0001	n.a.	0.128	0.128	0.017 (T)	0.576	possibly damaging	0.069	benign	10.38	-0.13 (N)	4.3	not predicted effect on splicing	0.34	0.11
BCUS39	BCUS	GRIN2B	NM_000834.5	chr12:13564459	c.2779C>T (p.Arg927Trp)	Missense	n.a.	n.a.	n.a.	Uncertain significance	ID=COSV74205048;OCCURENCE=1(kidney),1(lung)	rs764278787	5.44e-05	n.a.	0.429	0.429	0.062 (D)	1	probably damaging	0.993	probably damaging	25.8	n.a.	4.52	not predicted effect on splicing	0.19	0.44
BCUS45	BCUS	HRAS	NM_005343.4	chr11:533874	c.182A>T (p.Gln61Leu)	Missense	376033	Uncertain significance	criteria provided, single submitter	Likely pathogenic	ID=COSV54236656;OCCURENCE=1(haematopoietic_and_lymphoid_tissue),1(central_nervous_system),4(salivary_gland),17(upper_aerodigestive_tract),4(thyroid),93(skin),18(prostate),1(NS),1(liver),2(stomach),35(urinary_tract),1(penis),8(lung),3(breast),3(soft_tissue),1(thymus),1(vulva),2(oesophagus)	rs121913233	n.a.	n.a.	0.839	0.839	0.520 (D)	n.a.	n.a.	n.a.	n.a.	25	-6.52 (D)	3.64	not predicted effect on splicing	not called	0.09
BCUS16	BCUS	HUNK	NM_014586.2	chr21:31998552	c.1513C>T (p.Arg505Cys)	Missense	n.a.	n.a.	n.a.	Uncertain significance	ID=COSV54228396;OCCURENCE=1(skin),1(large_intestine)	rs184706666	0.0002	0.0004	0.281	0.281	0.193 (D)	0.978	probably damaging	0.328	benign	34	-3.07 (D)	4.45	not predicted effect on splicing	not called	0.05
BCUS42	BCUS	IL1RAPL2	NM_017416.2	chrX:105767317	c.1717G>A (p.Ala573Thr)	Missense	n.a.	n.a.	n.a.	Uncertain significance	ID=COSV61142261;OCCURENCE=1(prostate)	rs765978518	0.0002	n.a.	0.107	0.107	0.306 (D)	0.804	possibly damaging	0.091	benign	16.39	-0.05 (N)	4.91	not predicted effect on splicing	not called	0.14
BCUS16	BCUS	ITIH4	NM_002218.5	chr3:52825942	c.703G>A (p.Gly235Ser)	Missense	n.a.	n.a.	n.a.	Uncertain significance	ID=COSV56574038;OCCURENCE=1(large_intestine)	rs376106292	2.64e-05	n.a.	0.274	0.274	0.300 (D)	1	porbably damaging	1	probably damaging	28.9	-5.87 (D)	4.98	not predicted effect on splicing	not called	0.06
BCUS20	BCUS	KCNA10	NM_005549.2	chr1:110517722	c.1066C>T (p.Arg356Cys)	Missense	n.a.	n.a.	n.a.	Uncertain significance	ID=COSV63904462;OCCURENCE=1(large_intestine),1(lung),1(prostate),1(endometrium),1(haematopoietic_and_lymphoid_tissue)	rs768535829	3.27e-05	n.a.	0.912	0.912	0.251 (D)	1	probably damaging	0.999	probably damaging	29.4	-7.52 (D)	5.63	not predicted effect on splicing	not called	0.07
BCUS11	BCUS	KRT71	NM_033448.3	chr12:52548253	c.877C>T (p.Arg293Trp)	Missense	n.a.	n.a.	n.a.	Likely pathogenic	ID=COSV57289454;OCCURENCE=1(large_intestine)	rs763192846	6.53e-05	n.a.	0.613	0.613	0.019 (T)	1	probably damaging	1	probably damaging	34	-7.24 (D)	2.39	not predicted effect on splicing	not called	0.03
BCUS14	BCUS	LATS2	NM_014572.3	chr13:20983431	c.2275C>T (p.Arg759Trp)	Missense	n.a.	n.a.	n.a.	Uncertain significance	ID=COSV66875008;OCCURENCE=1(salivary_gland)	rs756702960	3.52e-05	n.a.	0.643	0.643	0.123(D)	1	probably damaging	0.995	probably damaging	33	-6.53 (D)	3.4	not predicted effect on splicing	not called	0.03
BCUS39	BCUS	LTF	NM_002343.6	chr3:46459790	c.73G>A (p.Val25Ile)	Missense	n.a.	n.a.	n.a.	n.a.	ID=COSV105856694;OCCURENCE=1(haematopoietic_and_lymphoid_tissue)	rs1387068409	n.a.	n.a.	0.164	0.164	0.001 (T)	0.651	possibly damaging	0.817	possibly damaging	5.761	-0.68 (N)	1.45	not predicted effect on splicing	0.2	0.3
BCUS39	BCUS	MAP2K1	NM_002755.4	chr15:66487255	c.923T>A (p.Met308Lys)	Missense	n.a.	n.a.	n.a.	Likely pathogenic	n.a.	n.a.	n.a.	n.a.	0.818	0.821	0.311 (D)	0.992	probably damaging	0.944	probably damaging	33	-4.68 (D)	5.8	not predicted effect on splicing	not called	0.19
BCUS15	BCUS	MARCO	NM_006770.4	chr2:118993166	c.1295G>A (p.Arg432Gln)	Missense	n.a.	n.a.	n.a.	Uncertain significance	ID=COSV59053740;OCCURENCE=2(large_intestine),2(NS),1(skin)	rs765014059	0.0002	n.a.	0.137	0.137	0.009 (T)	0.853	possibly damaging	0.648	possibly damaging	22.4	-2.13 (N)	5.16	not predicted effect on splicing	not called	0.03
BCUS42	BCUS	NARS1	NM_004539.4	chr18:57607651	c.594T>G (p.His198Gln)	Missense	n.a.	n.a.	n.a.	Uncertain significance	ID=COSV56876953;OCCURENCE=2(thyroid)	n.a.	n.a.	n.a.	0.408	0.408	0.099 (D)	0.999	probably damaging	0.998	probably damaging	22.4	-6.19 (D)	-2.48	not predicted effect on splicing	not called	0.08
BCUS48	BCUS	OR4E2	NM_001001912.3	chr14:21665447	c.365G>A (p.Arg122His)	Missense	n.a.	n.a.	n.a.	n.a.	ID=COSV57731627;OCCURENCE=1(oesophagus),2(large_intestine)	rs1363447063	0.0001	n.a.	0.63	0.63	0.041 (D)	n.a.	n.a.	n.a.	n.a.	26.8	-4.47 (D)	5.6	not predicted effect on splicing	not called	0.04
BCUS38	BCUS	PCDHA7	NM_018910.3	chr5:140835665	c.1282C>T (p.Arg428Trp)	Missense	n.a.	n.a.	n.a.	Uncertain significance	ID=COSV65342591;OCCURENCE=1(prostate),2(lung),1(urinary_tract)	n.a.	n.a.	n.a.	0.117	0.117	0.022 (T)	0.82	possibly damaging	0.605	possibly damaging	19.69	-7.1 (D)	-2.34	not predicted effect on splicing	not called	0.03
BCUS20	BCUS	PCDHGA2	NM_018915.4	chr5:141341121	c.2150G>A (p.Arg717Gln)	Missense	n.a.	n.a.	n.a.	Uncertain significance	ID=COSV53967119;OCCURENCE=1(large_intestine),1(upper_aerodigestive_tract)	rs758237668	6.15e-05	n.a.	0.168	0.168	0.013 (T)	0.338	Benign	0.052	benign	15.72	-2.67 (D)	2.22	not predicted effect on splicing	not called	0.04
BCUS45	BCUS	PIK3CA	NM_006218.4	chr3:179210192	c.1258T>C (p.Cys420Arg)	Missense	31945	Pathogenic	criteria provided,multiple submitters,no conflicts	Uncertain significance	ID=COSV55874020;OCCURENCE=38(large_intestine),4(oesophagus),1(vulva),1(small_intestine),6(stomach),3(ovary),3(urinary_tract),6(lung),93(breast),4(soft_tissue),2(NS),1(pancreas),1(skin),4(prostate),2(cervix),1(biliary_tract),24(endometrium),1(haematopoietic_and_lymphoid_tissue),7(central_nervous_system),1(thyroid),3(upper_aerodigestive_tract),3(salivary_gland)	rs121913272	n.a.	n.a.	0.788	0.788	0.096 (D)	0.997	probably damaging	0.908	possibly damaging	23.6	-3.8 (D)	5.51	not predicted effect on splicing	not called	0.09
BCUS39	BCUS	PIK3CA	NM_006218.4	chr3:179234297	c.3140A>G (p.His1047Arg)	Missense	13652	Pathogenic	reviewed by expert panel	Pathogenic	ID=COSV55873195;OCCURENCE=1(parathyroid),5(small_intestine),9(kidney),8(gastrointestinal_tract_(site_indeterminate)),497(large_intestine),22(oesophagus),1(vulva),54(lung),2(penis),2194(breast),63(soft_tissue),60(stomach),144(ovary),49(urinary_tract),11(cervix),17(biliary_tract),18(liver),216(endometrium),1(testis),17(NS),14(pancreas),12(skin),27(prostate),57(central_nervous_system),1(placenta),32…	rs121913279	8.9e-06	n.a.	0.455	0.455	0.037 (D)	0.639	possibly damaging	0.085	benign	20.1	-1.38 (N)	6.08	not predicted effect on splicing	0.2	0.28
BCUS49	BCUS	PIK3CA	NM_006218.4	chr3:179234297	c.3140A>T (p.His1047Leu)	Missense	13653	Pathogenic	criteria provided,multiple submitters,no conflicts	Pathogenic	ID=COSV57779410;OCCURENCE=2(ovary)	rs121913279	8.9e-06	n.a.	0.359	0.359	0.048 (D)	0.01	Benign	0.007	benign	11.75	1.49 (N)	6.08	not predicted effect on splicing	0.53	0.06
BCUS20	BCUS	PIK3R5	NM_001142633.3	chr17:8888379	c.1408C>T (p.Pro470Ser)	Missense	n.a.	n.a.	n.a.	Uncertain significance	ID=COSV52658812;OCCURENCE=1(skin)	n.a.	n.a.	n.a.	0.162	0.162	0.117 (D)	0.003	benign	0.008	benign	0.003	-0.37 (N)	2.68	not predicted effect on splicing	not called	0.09
BCUS46	BCUS	PLAC8	NM_016619.3	chr4:83104937	c.202G>A (p.Val68Ile)	Missense	n.a.	n.a.	n.a.	n.a.	ID=COSV61046894;OCCURENCE=1(stomach)	rs1405210737	3.27e-05	n.a.	0.108	0.108	0.008 (T)	0.997	probably damaging	0.739	possibly damaging	23.8	-0.36 (N)	5.59	not predicted effect on splicing	not called	0.04
BCUS05	BCUS	PRMT9	NM_138364.4	chr4:147673044	c.658G>A (p.Val220Met)	Missense	n.a.	n.a.	n.a.	Uncertain significance	ID=COSV59361363;OCCURENCE=1(stomach)	rs533863297	7e-05	0.0002	0.046	0.046	0.015 (T)	0.996	probably damaging	0.803	possibly damaging	18.35	-0.55 (N)	0.577	not predicted effect on splicing	not called	0.03
BCUS33	BCUS	RNF32	NM_030936.4	chr7:156644578	c.95G>A (p.Arg32Gln)	Missense	2335250	Uncertain significance	criteria provided, single submitter	n.a.	ID=COSV58731593;OCCURENCE=3(large_intestine),1(stomach),1(soft_tissue),1(endometrium),1(central_nervous_system)	n.a.	n.a.	n.a.	0.121	0.121	0.103 (D)	0.004	Benign	0.001	benign	1.433	0.22 (N)	-1.36	not predicted effect on splicing	not called	0.05
BCUS47	BCUS	RUNX1	NM_001754.5	chr21:34880568	c.497G>A (p.Arg166Gln)	Missense	417961	Pathogenic	reviewed by expert panel	n.a.	ID=COSV55867644;OCCURENCE=2(urinary_tract),1(breast),1(skin),1(NS),20(haematopoietic_and_lymphoid_tissue)	rs1060499616	n.a.	n.a.	0.962	0.962	0.607 (D)	n.a.	n.a.	n.a.	n.a.	35	-3.72 (D)	5.31	not predicted effect on splicing	not called	0.05
BCUS48	BCUS	SF3B1	NM_012433.4	chr2:197402637	c.1996A>G (p.Lys666Glu)	Missense	376008	Likely pathogenic	no assertion criteria provided	Uncertain significance	ID=COSV59206172;OCCURENCE=28(haematopoietic_and_lymphoid_tissue),1(cervix),1(pancreas),1(breast)	rs754688962	n.a.	n.a.	0.685	0.685	0.127 (D)	0.999	probably damaging	0.983	provavly damaging	28	-3.91 (D)	5.68	not predicted effect on splicing	0.25	0.18
BCUS27	BCUS	SGCA	NM_000023.4	chr17:50167487	c.157G>A (p.Ala53Thr)	Missense	281859	Conflicting interpretations of pathogenicity​,Pathogenic(1); Likely pathogenic(1); Uncertain significance(1)	criteria provided, conflicting interpretations	Likely pathogenic	n.a.	rs60407644	5.44e-05	n.a.	0.625	0.625	n.a.	0.574	possibly damaging	0.137	benign	8.824	-0.31 (N)	1.35	possible effect at nearest splice site	not called	0.04
BCUS13	BCUS	SLC26A2	NM_000112.4	chr5:149980701	c.1108C>T (p.Pro370Ser)	Missense	n.a.	n.a.	n.a.	Uncertain significance	ID=COSV53825776;OCCURENCE=1(prostate)	rs868052713	2.89e-05	n.a.	0.662	0.662	0.064 (D)	0.955	possibly damaging	0.842	possibly damaging	25.5	-4.24 (D)	4.73	not predicted effect on splicing	not called	0.03
BCUS49	BCUS	SLC35G1	NM_001134658.3	chr10:93900819	c.427G>A (p.Ala143Thr)	Missense	161821	Uncertain significance	no assertion criteria provided	Uncertain significance	ID=COSV65055206;OCCURENCE=1(prostate),1(large_intestine),1(small_intestine)	rs144043787	0.0001	n.a.	0.3	0.3	0.021 (T)	0.453	possibly damaging	0.276	benign	23.6	-2.67 (D)	3.08	not predicted effect on splicing	not called	0.05
BCUS49	BCUS	SPEG	NM_005876.5	chr2:219479187	c.5071G>A (p.Val1691Met)	Missense	n.a.	n.a.	n.a.	Uncertain significance	ID=COSV56671423;OCCURENCE=1(liver)	rs749783688	8.8e-06	n.a.	0.278	0.278	0.122 (D)	1	probably damaging	0.994	probably damaging	32	-1.8 (N)	4.42	not predicted effect on splicing	0.41	0.07
BCUS49	BCUS	SYT9	NM_175733.4	chr11:7417986	c.1195G>A (p.Asp399Asn)	Missense	n.a.	n.a.	n.a.	Uncertain significance	ID=COSV104630247;OCCURENCE=1(skin)	rs774114781	n.a.	n.a.	0.276	0.276	0.031 (D)	0.732	possibly damaging	0.744	possibly damaging	23.8	-2.53 (D)	4.88	not predicted effect on splicing	not called	0.07
BCUS39	BCUS	SYTL5	NM_138780.3	chrX:38106647	c.1210G>A (p.Val404Met)	Missense	n.a.	n.a.	n.a.	n.a.	ID=COSV99937154;OCCURENCE=1(stomach)	rs1302445386	n.a.	n.a.	0.184	0.184	0.202 (D)	1	probably damaging	1	probably damaging	28.9	-2.57 (D)	5.71	not predicted effect on splicing	0.03	0.35
BCUS24	BCUS	TNKS1BP1	NM_033396.3	chr11:57310018	c.2693C>T (p.Ala898Val)	Missense	n.a.	n.a.	n.a.	Uncertain significance	ID=COSV64100276;OCCURENCE=1(prostate),1(kidney)	n.a.	n.a.	n.a.	0.058	0.058	0.017 (T)	0.386	Benign	0.085	benign	7.991	-0.7 (N)	-3.24	not predicted effect on splicing	not called	0.03
BCUS42	BCUS	TUBA3C	NM_006001.3	chr13:19178325	c.296C>T (p.Ala99Val)	Missense	n.a.	n.a.	n.a.	Uncertain significance	ID=COSV67139194;OCCURENCE=1(pancreas),1(central_nervous_system),1(large_intestine)	rs766306245	n.a.	n.a.	0.614	0.614	0.016 (T)	n.a.	n.a.	n.a.	n.a.	28.9	-2.71 (D)	1.53	not predicted effect on splicing	not called	0.16
BCUS37	BCUS	VANGL2	NM_020335.3	chr1:160419432	c.623G>A (p.Arg208Gln)	Missense	n.a.	n.a.	n.a.	Uncertain significance	ID=COSV63604660;OCCURENCE=1(endometrium),1(large_intestine)	rs534781177	5.44e-05	0.0002	0.224	0.224	0.021 (T)	0.106	benign	0.024	benign	19.11	-0.63 (N)	5.12	not predicted effect on splicing	0.4	0.4
BCUS49	BCUS	VCAN	NM_004385.5	chr5:83512333	c.979C>T (p.Arg327Cys)	Missense	1367633	Uncertain significance	criteria provided, single submitter	n.a.	ID=COSV54101721;OCCURENCE=3(skin),1(large_intestine),1(stomach)	n.a.	n.a.	n.a.	0.726	0.726	0.214 (D)	1	probably damaging	0.996	probably damaging	35	-4.74 (D)	5.49	not predicted effect on splicing	not called	0.05
BCUS42	BCUS	WWC3	NM_015691.4	chrX:10134532	c.2699G>A (p.Arg900Gln)	Missense	n.a.	n.a.	n.a.	Uncertain significance	ID=COSV66504233;OCCURENCE=1(urinary_tract)	rs749243703	3.65e-05	n.a.	0.427	0.427	0.185 (D)	0.999	probably damaging	0.984	probably damaging	29.2	-2.9 (D)	5.71	not predicted effect on splicing	not called	0.03
BCUS20	BCUS	XIRP2	NM_152381.6	chr2:167243601	c.2209G>A (p.Glu737Lys)	Missense	n.a.	n.a.	n.a.	Uncertain significance	ID=COSV54693803;OCCURENCE=6(skin),1(endometrium),1(haematopoietic_and_lymphoid_tissue),1(central_nervous_system),1(kidney),4(large_intestine),1(stomach),1(breast)	rs201995517	0.0005	n.a.	0.285	0.285	0.039 (D)	n.a.	n.a.	n.a.	n.a.	29.3	-2.53 (D)	5.92	not predicted effect on splicing	not called	0.19
BCUS36	BCUS	ZNF101	NM_033204.4	chr19:19679405	c.416C>T (p.Thr139Met)	Missense	n.a.	n.a.	n.a.	Uncertain significance	ID=COSV58909061;OCCURENCE=1(large_intestine)	rs146451992	0.0002	n.a.	0.025	0.025	0.003 (T)	0.143	benign	0.002	benign	12.6	-0.07 (N)	-0.47	not predicted effect on splicing	not called	0.03
BCUS39	BCUS	ZNF438	NM_001143768.2	chr10:30844987	c.2461G>A (p.Glu821Lys)	Missense	n.a.	n.a.	n.a.	Uncertain significance	ID=COSV59196606;OCCURENCE=1(central_nervous_system),1(large_intestine)	rs141329068	0.0006	0.0006	0.062	0.062	0.016 (T)	0.918	possibly damaging	0.223	benign	22.8	-1.77 (N)	0.153	not predicted effect on splicing	0.19	0.37
BCUS14	BCUS	ZNF674	NM_001190417.2	chrX:46528362	c.226C>T (p.Arg76Trp)	Missense	n.a.	n.a.	n.a.	Uncertain significance	ID=COSV70379653;OCCURENCE=1(stomach),1(central_nervous_system)	rs202006634	0.0001	n.a.	0.045	0.045	0.001 (T)	n.a.	n.a.	n.a.	n.a.	9.849	0.77 (N)	-2.99	not predicted effect on splicing	not called	0.05
RM06	RM	AKAP3	NM_001278309.2	chr12:4627910	c.992C>T (p.Ser331Leu)	Missense	n.a.	n.a.	n.a.	Uncertain significance	ID=COSV57421547;OCCURENCE=1(endometrium),1(pancreas),1(skin)	rs748232602	1.76e-05	n.a.	0.335	0.012 (T)	0.0 (D)	1	probably damaging	1	probably damaging	28.5	-3.02 (D)	5.67	not predicted effect on splicing	n.a.	0.02
RM02	RM	ANKLE2	NM_015114.3	chr12:132729865	c.2297G>A (p.Arg766Lys)	Missense	n.a.	n.a.	n.a.	Uncertain significance	ID=COSV61710777;OCCURENCE=1(urinary_tract)	n.a.	n.a.	n.a.	0.074	0.013 (T)	1.0 (T)	0.488	possibly damaging	0.155	benign	8.957	-1.27 (N)	3.92	not predicted effect on splicing	n.a.	0.03
RM04	RM	ANO2	NM_001364791.2	chr12:5578395	c.2357G>A (p.Arg786Gln)	Missense	n.a.	n.a.	n.a.	Uncertain significance	ID=COSV59019141;OCCURENCE=1(skin),1(upper_aerodigestive_tract)	rs556140390	0.0004	0.0002	0.759	0.219 (D)	0.0 (D)	n.a.	n.a.	n.a.	n.a.	32	-3.47 (D)	4.36	not predicted effect on splicing	n.a.	0.09
RM13	RM	ARHGAP17	NM_001006634.3	chr16:24952355	c.980A>G (p.Tyr327Cys)	Missense	n.a.	n.a.	n.a.	Uncertain significance	ID=COSV51509852;OCCURENCE=1(urinary_tract)	n.a.	n.a.	n.a.	0.646	0.091 (D)	0.0 (D)	1	probably damaging	0.999	probably damaging	28.8	-8.47 (D)	5.36	not predicted effect on splicing	n.a.	0.06
RM02	RM	CBFB	NM_022845.3	chr16:67029752	c.104G>C (p.Arg35Pro)	Missense	n.a.	n.a.	n.a.	Uncertain significance	ID=COSV99325520;OCCURENCE=1(breast)	n.a.	n.a.	n.a.	0.588	0.977 (D)	0.12 (T)	n.a.	n.a.	n.a.	n.a.	34	-5.39 (D)	4.74	not predicted effect on splicing	n.a.	0.06
RM06	RM	KLHL32	NM_052904.4	chr6:96976100	c.127G>A (p.Asp43Asn)	Missense	n.a.	n.a.	n.a.	Uncertain significance	ID=COSV100987352;OCCURENCE=1(central_nervous_system)	rs765582470	5.96e-05	n.a.	0.858	0.412 (D)	0.0 (D)	1	probably damaging	1	probably damaging	34	-4.31 (D)	5.14	not predicted effect on splicing	n.a.	0.25
RM03	RM	MAGEC1	NM_005462.5	chrX:141908606	c.3202G>A (p.Glu1068Lys)	Missense	n.a.	n.a.	n.a.	Uncertain significance	ID=COSV53573910;OCCURENCE=1(large_intestine),1(soft_tissue),1(skin)	rs199683263	0.0002	n.a.	0.123	0.013 (T)	0.03(D)	0.989	probably damaging	0.881	possibly damaging	21.2	-3.77 (D)	0.837	not predicted effect on splicing	n.a.	0.04
RM05	RM	MAST2	NM_015112.3	chr1:46023311	c.1564G>A (p.Ala522Thr)	Missense	n.a.	n.a.	n.a.	n.a.	ID=COSV105272468;OCCURENCE=1(upper_aerodigestive_tract)	rs896112290	3.27e-05	n.a.	0.556	0.048 (D)	0.01 (D)	1	probably damaging	1	probably damaging	34	-3.78 (D)	5.95	not predicted effect on splicing	n.a.	0.05
RM08	RM	NALCN	NM_052867.4	chr13:101283950	c.1117G>A (p.Ala373Thr)	Missense	n.a.	n.a.	n.a.	Uncertain significance	ID=COSV51914992;OCCURENCE=1(skin),1(endometrium)	rs752215175	2.65e-05	n.a.	0.66	0.275 (D)	0.0 (D)	0.977	probably damaging	0.412	benign	28.2	-2.3 (N)	5.45	not predicted effect on splicing	n.a.	0.08
RM02	RM	PRPF4B	NM_003913.5	chr6:4032374	c.857G>A (p.Arg286His)	Missense	n.a.	n.a.	n.a.	Uncertain significance	ID=COSV104643381;OCCURENCE=1(skin)	rs45509297	0.0043	0.001	0.177	n.a.	0.2 (T)	0.988	probably damaging	0.52	possibly damaging	23.8	-0.97 (N)	5.9	not predicted effect on splicing	n.a.	0.06

## Sheet: Supplementary Table 6
Supplementary Table 6. List of pathogenic post-zygotic variants, according to the study criteria, observed within uninvolved mammary gland (UM) samples across all recruited breast cancer individuals, stratified in two distinct cohorts.
Individual ID	Cohort	Gene	Transcript	Genomic positiona	cDNA change (protein change)b	Variant Class	ClinVar IDc	ClinVar classificationc	ClinVar statusc	Cosmic_95 codingd	AVSNP150e	gnomAD Exome popmax (gnomAD v2.1.1)f	1000G_ALLg	REVELh	MCAP score (pred)i	SIFT score (pred)j	PolyPhen-2_HDIV_scorek	PolyPhen-2_HDIV_predk	PolyPhen-2_HVAR_scorek	PolyPhen-2_HVAR_predk	CADD phredl	PROVEAN score (pred)m	GERP++ RSn	in-silico effect of spicingo	PT allele frequencyp	UM allele frequencyp
BCAP32	BCAP	AKT1	NM_001382430	chr14:104780214	c.49G>A (p.Glu17Lys)	Missense	13983	Pathogenic	criteria provided,multiple submitters,no conflicts	ID=COSV62571334;OCCURENCE=9(ovary),23(uri.ry_tract),3(stomach),372(breast),18(soft_tissue),49(lung),50(large_intestine),1(kidney),1(thymus),2(peritoneum),7(haematopoietic_and_lymphoid_tissue),15(bone),70(meninges),27(thyroid),11(upper_aerodigestive_tract),5(salivary_gland),2(central_nervous_system),6(NS),58(skin),22(prostate),6(pancreas),35(endometrium),8(cervix),3(biliary_tract)	rs121434592	8.872e-06	n.a.	0.51	0.276 (D)	0 (D)	1	probably damaging	1	probably damaging	31	-3.68 (D)	4.61	possible effect at nearest splicing site	0.26	0.06
BCAP66	BCAP	AKT1	NM_001382430	chr14:104780214	c.49G>A (p.Glu17Lys)	Missense	13983	Pathogenic	criteria provided,multiple submitters,no conflicts	ID=COSV62571334;OCCURENCE=9(ovary),23(uri.ry_tract),3(stomach),372(breast),18(soft_tissue),49(lung),50(large_intestine),1(kidney),1(thymus),2(peritoneum),7(haematopoietic_and_lymphoid_tissue),15(bone),70(meninges),27(thyroid),11(upper_aerodigestive_tract),5(salivary_gland),2(central_nervous_system),6(NS),58(skin),22(prostate),6(pancreas),35(endometrium),8(cervix),3(biliary_tract)	rs121434592	8.872e-06	n.a.	0.51	0.276 (D)	0 (D)	1	probably damaging	1	probably damaging	31	-3.68 (D)	4.61	possible effect at nearest splicing site	0.15	0.07
BCAP26	BCAP	CNOT9	NM_005444	chr2:218583025	c.259T>C (p.Ser87Pro)	Missense	376526	Likely pathogenic	no assertion criteria provided	ID=COSV55299564;OCCURENCE=1(skin),1(liver),1(biliary_tract),3(stomach),1(genital_tract),1(oesophagus),1(large_intestine)	rs1057519956	n.a.	n.a.	0.737	0.089 (T)	0 (D)	1	probably damaging	0.993	probably damaging	29.1	-4.6 (D)	6.08	not predicted effect on splicing	not called	0.04
BCAP53	BCAP	ERBB2	NM_004448	chr17:39723967	c.2264T>C (p.Leu755Ser)	Missense	376035	Likely pathogenic	no assertion criteria provided	ID=COSV54062780;OCCURENCE=1(oesophagus),6(large_intestine),2(kidney),8(small_intestine),7(uri.ry_tract),7(stomach),119(breast),2(lung),1(NS),1(skin),1(pancreas),5(endometrium),1(biliary_tract),1(salivary_gland),1(upper_aerodigestive_tract),1(central_nervous_system)	rs121913470	n.a.	n.a.	0.86	0.371 (D)	0 (D)	1	probably damaging	1	probably damaging	30	-5.03 (D)	5.18	not predicted effect on splicing	0.06	0.07
BCAP47	BCAP	GATA4	NM_001308093	chr8:11757012	c.1078G>A (p.Glu360Lys)	Missense	30101	Uncertain significance	criteria provided,single submitter	ID=COSV100632768;OCCURENCE=1(lung)	rs368489876	0.0001	n.a.	0.757	0.619 (D)	0.35 (T)	n.a.	n.a.	n.a.	n.a.	23.6	-1.28 (N)	5.83	not predicted effect on splicing	not called	0.19
BCAP20	BCAP	KMT2C	NM_170606	chr7:152163298	c.10279C>T (p.Gln3427*)	Nonsense	n.a.	n.a.	n.a.	ID=COSV51484133;OCCURENCE=1(breast)	n.a.	n.a.	n.a.	not applicable	n.a.	n.a.	n.a.	n.a.	n.a.	n.a.	43	n.a.	5.39	not predicted effect on splicing	0.18	0.09
BCAP03	BCAP	MKI67	NM_002417	chr10:128106848	c.4991_4992del (p.Thr1664Argfs*7)	Frameshift	1712952	Pathogenic	no assertion criteria provided	ID=COSV64072397;OCCURENCE=1(endometrium),3(prostate),1(skin),1(upper_aerodigestive_tract),2(meninges),2(small_intestine),3(large_intestine),2(breast)	rs145960091	0.0003	n.a.	not applicable	n.a.	n.a.	n.a.	n.a.	n.a.	n.a.	n.a.	n.a.	n.a.	not predicted effect on splicing	0.02	0.04
BCAP45	BCAP	PIK3CA	NM_006218	chr3:179218294	c.1624G>A (p.Glu542Lys)	Missense	31944	Pathogenic	reviewed by expert panel	ID=COSV55873227;OCCURENCE=1(pituitary),49(stomach),45(ovary),4(haematopoietic_and_lymphoid_tissue),116(uri.ry_tract),1(bone),74(lung),8(penis),25(central_nervous_system),16(soft_tissue),622(breast),28(thyroid),11(salivary_gland),78(upper_aerodigestive_tract),6(gastrointesti.l_tract_(site_indetermi.te)),14(kidney),470(large_intestine),4(NS),31(oesophagus),8(pancreas),1(thymus),6(vulva),35(skin),10…	rs121913273	n.a.	n.a.	0.439	0.058 (D)	0.17 (T)	0.995	probably damaging	0.912	probably damaging	27.3	-2.09 (N)	5.78	not predicted effect on splicing	not called	0.12
BCAP56	BCAP	PIK3CA	NM_006218	chr3:179218294	c.1624G>A (p.Glu542Lys)	Missense	31944	Pathogenic	reviewed by expert panel	ID=COSV55873227;OCCURENCE=1(pituitary),49(stomach),45(ovary),4(haematopoietic_and_lymphoid_tissue),116(uri.ry_tract),1(bone),74(lung),8(penis),25(central_nervous_system),16(soft_tissue),622(breast),28(thyroid),11(salivary_gland),78(upper_aerodigestive_tract),6(gastrointesti.l_tract_(site_indetermi.te)),14(kidney),470(large_intestine),4(NS),31(oesophagus),8(pancreas),1(thymus),6(vulva),35(skin),10…	rs121913273	n.a.	n.a.	0.439	0.058 (D)	0.17 (T)	0.995	probably damaging	0.912	probably damaging	27.3	-2.09 (N)	5.78	not predicted effect on splicing	0.39	0.07
BCAP15	BCAP	PIK3CA	NM_006218	chr3:179234297	c.3140A>G (p.His1047Arg)	Missense	13652	Pathogenic	reviewed by expert panel	ID=COSV55873195;OCCURENCE=1(parathyroid),5(small_intestine),9(kidney),8(gastrointesti.l_tract_(site_indetermi.te)),497(large_intestine),22(oesophagus),1(vulva),54(lung),2(penis),2194(breast),63(soft_tissue),60(stomach),144(ovary),49(uri.ry_tract),11(cervix),17(biliary_tract),18(liver),216(endometrium),1(testis),17(NS),14(pancreas),12(skin),27(prostate),57(central_nervous_system),1(placenta),32(th…	rs121913279	8.91e-06	n.a.	0.455	0.037 (D)	0 (D)	0.639	possibly damaging	0.085	benign	20.1	-1.38 (N)	6.08	not predicted effect on splicing	0.27	0.08
BCAP31	BCAP	PIK3CA	NM_006218	chr3:179234297	c.3140A>G (p.His1047Arg)	Missense	13652	Pathogenic	reviewed by expert panel	ID=COSV55873195;OCCURENCE=1(parathyroid),5(small_intestine),9(kidney),8(gastrointesti.l_tract_(site_indetermi.te)),497(large_intestine),22(oesophagus),1(vulva),54(lung),2(penis),2194(breast),63(soft_tissue),60(stomach),144(ovary),49(uri.ry_tract),11(cervix),17(biliary_tract),18(liver),216(endometrium),1(testis),17(NS),14(pancreas),12(skin),27(prostate),57(central_nervous_system),1(placenta),32(th…	rs121913279	8.91e-06	n.a.	0.455	0.037 (D)	0 (D)	0.639	possibly damaging	0.085	benign	20.1	-1.38 (N)	6.08	not predicted effect on splicing	0.72	0.19
BCAP36	BCAP	PIK3CA	NM_006218	chr3:179234297	c.3140A>G (p.His1047Arg)	Missense	13652	Pathogenic	reviewed by expert panel	ID=COSV55873195;OCCURENCE=1(parathyroid),5(small_intestine),9(kidney),8(gastrointesti.l_tract_(site_indetermi.te)),497(large_intestine),22(oesophagus),1(vulva),54(lung),2(penis),2194(breast),63(soft_tissue),60(stomach),144(ovary),49(uri.ry_tract),11(cervix),17(biliary_tract),18(liver),216(endometrium),1(testis),17(NS),14(pancreas),12(skin),27(prostate),57(central_nervous_system),1(placenta),32(th…	rs121913279	8.91e-06	n.a.	0.455	0.037 (D)	0 (D)	0.639	possibly damaging	0.085	benign	20.1	-1.38 (N)	6.08	not predicted effect on splicing	0.21	0.03
BCAP53	BCAP	PIK3CA	NM_006218	chr3:179234297	c.3140A>G (p.His1047Arg)	Missense	13652	Pathogenic	reviewed by expert panel	ID=COSV55873195;OCCURENCE=1(parathyroid),5(small_intestine),9(kidney),8(gastrointesti.l_tract_(site_indetermi.te)),497(large_intestine),22(oesophagus),1(vulva),54(lung),2(penis),2194(breast),63(soft_tissue),60(stomach),144(ovary),49(uri.ry_tract),11(cervix),17(biliary_tract),18(liver),216(endometrium),1(testis),17(NS),14(pancreas),12(skin),27(prostate),57(central_nervous_system),1(placenta),32(th…	rs121913279	8.91e-06	n.a.	0.455	0.037 (D)	0 (D)	0.639	possibly damaging	0.085	benign	20.1	-1.38 (N)	6.08	not predicted effect on splicing	0.24	0.07
BCAP54	BCAP	PIK3CA	NM_006218	chr3:179234297	c.3140A>T (p.His1047Leu)	Missense	13653	Pathogenic	criteria provided, multiple submitters, no conflicts	ID=COSV55873401;OCCURENCE=44(endometrium),4(liver),5(biliary_tract),1(cervix),6(skin),3(prostate),2(pancreas),15(upper_aerodigestive_tract),2(salivary_gland),8(thyroid),7(central_nervous_system),1(bone),12(haematopoietic_and_lymphoid_tissue),1(pituitary),1(vulva),8(oesophagus),2(kidney),1(gastrointesti.l_tract_(site_indetermi.te)),78(large_intestine),284(breast),25(soft_tissue),11(lung),18(uri.ry…	rs121913279	8.91e-06	n.a.	0.359	0.048 (D)	0 (D)	0.01	benign	0.007	benign	11.75	1.49 (N)	6.08	not predicted effect on splicing	not called	0.05
BCAP31	BCAP	POMGNT1	NM_017739	chr1:46189539	c.1814G>A (p.Arg605His)	Missense	56589	Pathogenic/Likely pathogenic	criteria provided,multiple submitters,no conflicts	ID=COSV64340932;OCCURENCE=1(large_intestine)	rs267606962	1.776e-05	n.a.	0.871	0.338 (D)	0.01 (D)	1	probably damaging	1	probably damaging	33	-3.97 (D)	5.0	not predicted effect on splicing	0.29	0.1
BCAP20	BCAP	PTCH1	NM_001083603	chr9:95459770	c.2714G>A (p.Arg905His)	Missense	645644	Conflicting interpretations of pathogenicity​:Uncertain significance(1); Likely benign(1)	criteria provided, conflicting interpretations	ID=COSV59488865;OCCURENCE=1(meninges),1(prostate)	rs764310195	3.266e-05	n.a.	0.881	0.321 (D)	0.08 (T)	1	probably damaging	0.998	probably damaging	34	-4.01 (D)	5	not predicted effect on splicing	0.23	0.11
BCAP15	BCAP	PTEN	NM_000314	chr10:87933147	c.388C>T (p.Arg130*)	Nonsense	7819	Pathogenic	criteria provided,multiple submitters,no conflicts	ID=COSV64288463;OCCURENCE=1(haematopoietic_and_lymphoid_tissue),36(central_nervous_system),3(thyroid),1(pleura),4(upper_aerodigestive_tract),1(NS),12(prostate),3(skin),4(cervix),1(biliary_tract),59(endometrium),1(stomach),3(ovary),2(lung),9(breast),2(soft_tissue),11(large_intestine),1(oesophagus),1(vulva)	rs121909224	3.266e-05	n.a.	not applicable	n.a.	n.a.	n.a.	n.a.	n.a.	n.a.	39	n.a.	5.22	not predicted effect on splicing	0.13	0.07
BCAP44	BCAP	TBX3	NM_005996	chr12:114682829	c.371_372insTGGT (p.Ile125Profs*14)	Frameshift	n.a.	n.a.	n.a.	ID=COSV57471668;OCCURENCE=1(breast)	n.a.	n.a.	n.a.	not applicable	n.a.	n.a.	n.a.	n.a.	n.a.	n.a.	n.a.	n.a.	n.a.	not predicted effect on splicing	0.7	0.12
BCAP58	BCAP	TP53	NM_000546	chr17:7676218	c.151G>T (p.Glu51*)	Nonsense	568781	Pathogenic	criteria provided, single submitter	ID=COSV52694020;OCCURENCE=2(lung),1(thyroid),2(breast),4(upper_aerodigestive_tract),1(stomach),2(haematopoietic_and_lymphoid_tissue),2(ovary),1(liver),2(endometrium),5(large_intestine),3(skin)	n.a.	n.a.	n.a.	not applicable	n.a.	n.a.	n.a.	n.a.	n.a.	n.a.	28	n.a.	0.663	not predicted effect on splicing	0.31	0.16
BCAP54	BCAP	TP53	NM_000546	chr17:7676092	c.227del (p.Ala76Aspfs*47)	Frameshift	n.a.	n.a.	n.a.	ID=COSV52728465;OCCURENCE=1(large_intestine),1(lung),2(breast),1(uri.ry_tract),1(ovary),1(NS),1(upper_aerodigestive_tract)	n.a.	n.a.	n.a.	not applicable	n.a.	n.a.	n.a.	n.a.	n.a.	n.a.	n.a.	n.a.	n.a.	not predicted effect on splicing	0.27	0.05
BCAP45	BCAP	TP53	NM_000546	chr17:7676040	c.329G>C (p.Arg110His)	Missense	233627	Pathogenic	criteria provided,multiple submitters,no conflicts	ID=COSV52668419;OCCURENCE=1(liver),1(prostate),3(skin),1(pancreas),1(upper_aerodigestive_tract),1(thyroid),2(central_nervous_system),5(haematopoietic_and_lymphoid_tissue),1(thymus),2(oesophagus),2(large_intestine),14(breast),4(soft_tissue),7(lung),1(uri.ry_tract),1(ovary)	rs11540654	n.a.	n.a.	0.593	0.537 (D)	0.16 (T)	0.911	possibly damaging	0.904	possibly damaging	24.5	-1.7 (N)	-0.964	not predicted effect on splicing	0.52	0.03
BCAP01	BCAP	TP53	NM_000546	chr17:7674894	c.637C>T (p.Arg213*)	Nonsense	43590	Pathogenic	criteria provided,multiple submitters,no conflicts	ID=COSV52665560;OCCURENCE=2(bone),24(haematopoietic_and_lymphoid_tissue),22(central_nervous_system),43(upper_aerodigestive_tract),1(pleura),4(salivary_gland),8(thyroid),31(pancreas),16(prostate),64(skin),14(NS),13(biliary_tract),1(cervix),29(endometrium),9(liver),38(stomach),18(uri.ry_tract),19(ovary),2(penis),30(lung),99(breast),9(soft_tissue),3(gastrointesti.l_tract_(site_indetermi.te)),7(kidne…	rs397516436	n.a.	n.a.	not applicable	n.a.	n.a.	n.a.	n.a.	n.a.	n.a.	37	n.a.	3.25	not predicted effect on splicing	0.26	0.08
BCAP48	BCAP	TP53	NM_000546	chr17:7674894	c.637C>T (p.Arg213*)	Nonsense	43590	Pathogenic	criteria provided,multiple submitters,no conflicts	ID=COSV52665560;OCCURENCE=2(bone),24(haematopoietic_and_lymphoid_tissue),22(central_nervous_system),43(upper_aerodigestive_tract),1(pleura),4(salivary_gland),8(thyroid),31(pancreas),16(prostate),64(skin),14(NS),13(biliary_tract),1(cervix),29(endometrium),9(liver),38(stomach),18(uri.ry_tract),19(ovary),2(penis),30(lung),99(breast),9(soft_tissue),3(gastrointesti.l_tract_(site_indetermi.te)),7(kidne…	rs397516436	n.a.	n.a.	not applicable	n.a.	n.a.	n.a.	n.a.	n.a.	n.a.	37	n.a.	3.25	not predicted effect on splicing	0.15	0.06
BCAP15	BCAP	TP53	NM_000546	chr17:7674252	c.711G>A (p.Met237Ile)	Missense	142714	Pathogenic	reviewed by expert panel	ID=COSV52661887;OCCURENCE=18(haematopoietic_and_lymphoid_tissue),14(central_nervous_system),2(thyroid),12(upper_aerodigestive_tract),1(pleura),2(prostate),6(pancreas),1(eye),4(biliary_tract),1(liver),1(testis),3(endometrium),14(stomach),16(ovary),4(uri.ry_tract),18(lung),27(breast),2(soft_tissue),10(oesophagus),21(large_intestine)	rs587782664	5.437e-05	n.a.	0.923	0.831 (D)	0.11 (T)	1	probably damaging	0.999	probably damaging	31	-3.78 (D)	3.12	not predicted effect on splicing	0.21	0.08
BCAP38	BCAP	TP53	NM_000546	chr17:7670685	c.1024C>T (p.Arg342*)	Nonsense	182970	Pathogenic	criteria provided,multiple submitters,no conflicts	ID=COSV52665487;OCCURENCE=6(endometrium),1(peritoneum),8(liver),8(biliary_tract),1(adre.l_gland),31(pancreas),2(thymus),2(vulva),4(prostate),28(skin),11(kidney),1(gastrointesti.l_tract_(site_indetermi.te)),83(large_intestine),12(NS),38(oesophagus),1(salivary_gland),25(upper_aerodigestive_tract),1(pleura),6(soft_tissue),3(thyroid),60(breast),1(penis),21(central_nervous_system),22(lung),8(uri.ry_tr…	rs730882029	n.a.	n.a.	not applicable	n.a.	n.a.	n.a.	n.a.	n.a.	n.a.	37	n.a.	3.43	not predicted effect on splicing	0.24	0.05
BCAP47	BCAP	TP53	NM_000546	chr17:7670685	c.1024C>T (p.Arg342*)	Nonsense	182970	Pathogenic	criteria provided,multiple submitters,no conflicts	ID=COSV52665487;OCCURENCE=6(endometrium),1(peritoneum),8(liver),8(biliary_tract),1(adre.l_gland),31(pancreas),2(thymus),2(vulva),4(prostate),28(skin),11(kidney),1(gastrointesti.l_tract_(site_indetermi.te)),83(large_intestine),12(NS),38(oesophagus),1(salivary_gland),25(upper_aerodigestive_tract),1(pleura),6(soft_tissue),3(thyroid),60(breast),1(penis),21(central_nervous_system),22(lung),8(uri.ry_tr…	rs730882029	n.a.	n.a.	not applicable	n.a.	n.a.	n.a.	n.a.	n.a.	n.a.	37	n.a.	3.43	not predicted effect on splicing	0.48	0.07
BCAP57	BCAP	TP53	NM_000546	chr17:7670684	c.1025G>C (p.Arg342Pro)	Missense	215996	Pathogenic/Likely pathogenic	criteria provided,multiple submitters,no conflicts	ID=COSV52690857;OCCURENCE=2(prostate),3(endometrium),2(liver),1(bone),3(central_nervous_system),1(salivary_gland),1(thyroid),1(large_intestine),17(kidney),1(adre.l_gland),3(ovary),2(lung),11(breast)	rs375338359	n.a.	n.a.	0.65	0.137 (D)	0.03 (D)	0.94	possibly damaging	0.829	possibly damaging	24.9	-2.26 (N)	2.35	not predicted effect on splicing	0.25	0.06
BCUS42	BCUS	GNAS	NM_000516.7	chr20:58909541	c.680A>G (p.Gln227Arg)	Missense	15935	Pathogenic	no assertion criteria provided	ID=COSV55671120;OCCURENCE=1(lung),1(stomach),1(small_intestine),1(large_intestine),1(thyroid),8(pituitary),1(biliary_tract)	rs121913494	n.a.	n.a.	0.888	0.888	0.561 (D)	0.999	probably damaging	0.992	probably damaging	24.5	-3.55 (D)	4.48	not predicted effect on splicing	0.27	0.03
BCUS45	BCUS	HRAS	NM_005343.4	chr11:533874	c.182A>T (p.Gln61Leu)	Missense	376033	Uncertain significance	criteria provided, single submitter	ID=COSV54236656;OCCURENCE=1(haematopoietic_and_lymphoid_tissue),1(central_nervous_system),4(salivary_gland),17(upper_aerodigestive_tract),4(thyroid),93(skin),18(prostate),1(NS),1(liver),2(stomach),35(urinary_tract),1(penis),8(lung),3(breast),3(soft_tissue),1(thymus),1(vulva),2(oesophagus)	rs121913233	n.a.	n.a.	0.839	0.839	0.520 (D)	n.a.	n.a.	n.a.	n.a.	25	-6.52 (D)	3.64	not predicted effect on splicing	not called	0.09
BCUS45	BCUS	PIK3CA	NM_006218.4	chr3:179210192	c.1258T>C (p.Cys420Arg)	Missense	31945	Pathogenic	criteria provided,multiple submitters,no conflicts	ID=COSV55874020;OCCURENCE=38(large_intestine),4(oesophagus),1(vulva),1(small_intestine),6(stomach),3(ovary),3(urinary_tract),6(lung),93(breast),4(soft_tissue),2(NS),1(pancreas),1(skin),4(prostate),2(cervix),1(biliary_tract),24(endometrium),1(haematopoietic_and_lymphoid_tissue),7(central_nervous_system),1(thyroid),3(upper_aerodigestive_tract),3(salivary_gland)	rs121913272	n.a.	n.a.	0.788	0.788	0.096 (D)	0.997	probably damaging	0.908	possibly damaging	23.6	-3.8 (D)	5.51	not predicted effect on splicing	not called	0.09
BCUS39	BCUS	PIK3CA	NM_006218.4	chr3:179234297	c.3140A>G (p.His1047Arg)	Missense	13652	Pathogenic	reviewed by expert panel	ID=COSV55873195;OCCURENCE=1(parathyroid),5(small_intestine),9(kidney),8(gastrointestinal_tract_(site_indeterminate)),497(large_intestine),22(oesophagus),1(vulva),54(lung),2(penis),2194(breast),63(soft_tissue),60(stomach),144(ovary),49(urinary_tract),11(cervix),17(biliary_tract),18(liver),216(endometrium),1(testis),17(NS),14(pancreas),12(skin),27(prostate),57(central_nervous_system),1(placenta),32…	rs121913279	8.9e-06	n.a.	0.455	0.455	0.037 (D)	0.639	possibly damaging	0.085	benign	20.1	-1.38 (N)	6.08	not predicted effect on splicing	0.2	0.28
BCUS49	BCUS	PIK3CA	NM_006218.4	chr3:179234297	c.3140A>T (p.His1047Leu)	Missense	13653	Pathogenic	criteria provided,multiple submitters,no conflicts	ID=COSV57779410;OCCURENCE=2(ovary)	rs121913279	8.9e-06	n.a.	0.359	0.359	0.048 (D)	0.01	Benign	0.007	benign	11.75	1.49 (N)	6.08	not predicted effect on splicing	0.53	0.06
BCUS47	BCUS	RUNX1	NM_001754.5	chr21:34880568	c.497G>A (p.Arg166Gln)	Missense	417961	Pathogenic	reviewed by expert panel	ID=COSV55867644;OCCURENCE=2(urinary_tract),1(breast),1(skin),1(NS),20(haematopoietic_and_lymphoid_tissue)	rs1060499616	n.a.	n.a.	0.962	0.962	0.607 (D)	n.a.	n.a.	n.a.	n.a.	35	-3.72 (D)	5.31	not predicted effect on splicing	not called	0.05
BCUS48	BCUS	SF3B1	NM_012433.4	chr2:197402637	c.1996A>G (p.Lys666Glu)	Missense	376008	Likely pathogenic	no assertion criteria provided	ID=COSV59206172;OCCURENCE=28(haematopoietic_and_lymphoid_tissue),1(cervix),1(pancreas),1(breast)	rs754688962	n.a.	n.a.	0.685	0.685	0.127 (D)	0.999	probably damaging	0.983	provavly damaging	28	-3.91 (D)	5.68	not predicted effect on splicing	0.25	0.18

## Sheet: Supplementary Table 7
Supplementary Table 7. Pathogenic post-zygotic variants in breast cancer-associated genes observed within the uninvolved mammary gland (UM) samples of breast cancer patients included in the Breast Cancer Adverse Prognoses (BCAP) cohort and validated by Sanger sequencing or High-Resolution Melting.
Gene	Varianta	ClinVarb	COSMIC IDc	AVSNP150d	Individual ID	PT allele frequency (WES)e	UM allele frequency (WES)e
AKT1	c.49G>A (p.Glu17Lys)	Pathogenic	ID=COSV62571334	rs121434592	BCAP32	0.26	0.06
AKT1	c.49G>A (p.Glu17Lys)	Pathogenic	ID=COSV62571334	rs121434592	BCAP66*	0.15	0.07
PIK3CA	c.1624G>A (p.Glu542Lys)	Pathogenic	ID=COSV55873227	rs121913273	BCAP56	0.39	0.07
PIK3CA	c.1624G>A (p.Glu542Lys)	Pathogenic	ID=COSV55873227	rs121913273	BCAP45	not called	0.12
PIK3CA	c.3140A>G (p.His1047Arg)	Pathogenic	ID=COSV55873195	rs121913279	BCAP15	0.27	0.08
PIK3CA	c.3140A>G (p.His1047Arg)	Pathogenic	ID=COSV55873195	rs121913279	BCAP31	0.72	0.19
PIK3CA	c.3140A>G (p.His1047Arg)	Pathogenic	ID=COSV55873195	rs121913279	BCAP53	0.24	0.07
PTEN	c.388C>T (p.Arg130*)	Pathogenic	ID=COSV64288463	rs121909224	BCAP15	0.13	0.07
TBX3	c.371_372insTGGT (p.Ile125Profs*14)	n.a.	ID=COSV57471668	n.a.	BCAP44	0.07	0.12
TP53	c.711G>A (p.Met237Ile)	Pathogenic	ID=COSV52661887	rs587782664	BCAP15	0.21	0.08

## Sheet: Supplementary Table 8
Supplementary Table 8. Pathogenic germline variants in high and moderate penetrance genes for breast cancer according to NCCN Clinical Practice Guidelines in Oncology33 (Version1.2023, September 7, 2022), detected in breast cancer patients included in the Breast Cancer Adverse Prognoses (BCAP) and the Breast Cancer Un-Selected (BCUS) cohorts.
Individual ID	Cohort	Gene	OMIM	Transcript	Genomic positiona	cDNA change (protein change)b	Variant Class	ACMG classification (evidence criteria)c	ClinVar IDd	ClinVar conditiond	ClinVar classificationd	ClinVar statusd	Cosmic_95 codinge	AVSNP150f	gnomAD Exome popmax (gnomAD v2.1.1)g	gnomAD Genome popmax (gnomAD v2.1.1)g	1000Genomes_ALLh	LOVDi	SK/BL allele frequencyj	PT allele frequencyj	UM allele frequencyj
BCAP48	BCAP	BRCA1	* 113705	NM_007294	chr17:43082575	c.4186C>T (p.Gln1396*)	Nonsense	Pathogenic (PVS1 + PM1 + PM2 + PP5)	55135	Hereditary_breast_and_ovarian_cancer_syndrome|Breast-ovarian_cancer,_familial_1|Hereditary_cancer-predisposing_syndrome|not_provided	Pathogenic	reviewed by expert panel	n.a.	rs80357011	n.a.	n.a.	n.a.	9 (8 Pathogenic + 1 n.a.)	0.58	0.62	0.48
BCAP51	BCAP	BRCA1	* 113705	NM_007294	chr17:43071225	c.4689C>G (p.Tyr1563*)	Nonsense	Pathogenic (PVS1 + PM1 + PP5)	37607	Neoplasm_of_ovary|Hereditary_breast_and_ovarian_cancer_syndrome|Breast-ovarian_cancer,_familial_1|Hereditary_cancer-predisposing_syndrome|Familial_cancer_of_breast|not_specified|not_provided	Pathogenic	reviewed by expert panel	n.a.	rs80357433	8.838e-06	n.a.	n.a.	26 (23 Pathogenic + 1 Pathogenic dominant + 1 VUS + 1 n.a.)	0.49	0.65	0.42
BCAP47	BCAP	BRCA1	* 113705	NM_007294	chr17:43063347	c.5179A>T (p.Lys1727*)	Nonsense	Pathogenic (PVS1 + PM1 + PM2 + PP5)	37645	Hereditary_breast_and_ovarian_cancer_syndrome|Breast-ovarian_cancer,_familial_1|Hereditary_cancer-predisposing_syndrome|not_provided	Pathogenic	reviewed by expert panel	n.a.	rs80357347	n.a.	n.a.	n.a.	10 (6 Pathogenic + 2 Pathogenic dominant + 2 n.a.)	0.47	0.75	0.51
BCAP26	BCAP	BRCA1	* 113705	NM_007294	chr17:43057062	c.5266dup (p.Gln1756Profs*74)	Frameshift	Pathogenic (PVS1 + PM1 + PP5)	17677	Pancreatic_cancer,_susceptibility_to|Breast_neoplasm|Neoplasm_of_ovary|Hereditary_breast_and_ovarian_cancer_syndrome|Malignant_tumor_of_breast|Punctate_palmoplantar_keratoderma_type_2|Breast-ovarian_cancer,_familial_1|Hereditary_cancer-predisposing_syndrome|Familial_cancer_of_breast|Breast_and/or_ovarian_cancer|not_provided	Pathogenic	reviewed by expert panel	ID=COSV58792389;OCCURENCE=2(breast)	rs80357906	0.0002	0.0003	n.a.	485 (434 Pathogenic + 40 Pathogenic dominant + 1 Likely pathogenic dominant + 1 VUS + 9 n.a.)	0.42	0.6	0.52
BCAP45	BCAP	BRCA1	* 113705	NM_007294	chr17:43057062	c.5266dup (p.Gln1756Profs*74)	Frameshift	Pathogenic (PVS1 + PM1 + PP5)	17677	Pancreatic_cancer,_susceptibility_to|Breast_neoplasm|Neoplasm_of_ovary|Hereditary_breast_and_ovarian_cancer_syndrome|Malignant_tumor_of_breast|Punctate_palmoplantar_keratoderma_type_2|Breast-ovarian_cancer,_familial_1|Hereditary_cancer-predisposing_syndrome|Familial_cancer_of_breast|Breast_and/or_ovarian_cancer|not_provided	Pathogenic	reviewed by expert panel	ID=COSV58792389;OCCURENCE=2(breast)	rs80357906	0.0002	0.0003	n.a.	485 (434 Pathogenic + 40 Pathogenic dominant + 1 Likely pathogenic dominant + 1 VUS + 9 n.a.)	0.58	0.72	0.51
BCAP50	BCAP	BRCA1	* 113705	NM_007294	chr17:43057062	c.5266dup (p.Gln1756Profs*74)	Frameshift	Pathogenic (PVS1 + PM1 + PP5)	17677	Pancreatic_cancer,_susceptibility_to|Breast_neoplasm|Neoplasm_of_ovary|Hereditary_breast_and_ovarian_cancer_syndrome|Malignant_tumor_of_breast|Punctate_palmoplantar_keratoderma_type_2|Breast-ovarian_cancer,_familial_1|Hereditary_cancer-predisposing_syndrome|Familial_cancer_of_breast|Breast_and/or_ovarian_cancer|not_provided	Pathogenic	reviewed by expert panel	ID=COSV58792389;OCCURENCE=2(breast)	rs80357906	0.0002	0.0003	n.a.	485 (434 Pathogenic + 40 Pathogenic dominant + 1 Likely pathogenic dominant + 1 VUS + 9 n.a.)	0.5	0.68	0.48
BCAP05	BCAP	BRCA1	* 113705	NM_007294	chr17:43057062	c.5266dup (p.Gln1756Profs*74)	Frameshift	Pathogenic (PVS1 + PM1 + PP5)	17677	Pancreatic_cancer,_susceptibility_to|Breast_neoplasm|Neoplasm_of_ovary|Hereditary_breast_and_ovarian_cancer_syndrome|Malignant_tumor_of_breast|Punctate_palmoplantar_keratoderma_type_2|Breast-ovarian_cancer,_familial_1|Hereditary_cancer-predisposing_syndrome|Familial_cancer_of_breast|Breast_and/or_ovarian_cancer|not_provided	Pathogenic	reviewed by expert panel	ID=COSV58792389;OCCURENCE=2(breast)	rs80357906	0.0002	0.0003	n.a.	485 (434 Pathogenic + 40 Pathogenic dominant + 1 Likely pathogenic dominant + 1 VUS + 9 n.a.)	0.48	0.91	0.54
BCAP72	BCAP	BRCA2	* 600185	NM_000059	chr13:32340000	c.5645C>A (p.Ser1882*)	Nonsense	Pathogenic (PVS1 + PM1+ PP5)	37984	Breast_carcinoma|Breast_neoplasm|Malignant_tumor_of_prostate|Neoplasm_of_ovary|Hereditary_breast_and_ovarian_cancer_syndrome|Breast-ovarian_cancer,_familial_2|Hereditary_cancer-predisposing_syndrome|Familial_cancer_of_breast|Metastatic_Prostate_Small_Cell_Carcinoma|not_specified|Breast_and/or_ovarian_cancer|not_provided	Pathogenic	reviewed by expert panel	ID=COSV66450717;OCCURENCE=2(ovary),2(prostate),1(endometrium)	rs80358785	5.45e-05	n.a.	n.a.	118 (111 Pathogenic + 4 Pathogenic dominant + 1 VUS + 2 n.a.)	0.43	0.82	0.51
BCAP74	BCAP	BRCA2	* 600185	NM_000059	chr13:32340946	c.6591_6592del (p.Glu2198Asnfs*4)	Frameshift	Pathogenic (PVS1 + PP4 + PP5)	9319	Hereditary_breast_and_ovarian_cancer_syndrome|Breast-ovarian_cancer,_familial_2|Hereditary_cancer-predisposing_syndrome|not_specified|Breast_and/or_ovarian_cancer|not_provided	Pathogenic	reviewed by expert panel	ID=COSV66459766;OCCURENCE=2(prostate)	rs80359605	3.424e-05	n.a.	n.a.	47 (39 Pathogenic + 6 Pathogenic dominant + 2 VUS)	0.5	0.51	0.48
BCAP18	BCAP	BRCA2	* 600185	NM_000059	chr13:32394814	c.9382C>T (p.Arg3128*)	Nonsense	Pathogenic (PVS1 + PM1 + PP5)	52826	Medulloblastoma|Breast_neoplasm|Malignant_tumor_of_prostate|Hereditary_breast_and_ovarian_cancer_syndrome|Wilms_tumor_1|Fanconi_anemia,_complementation_group_D1|Breast-ovarian_cancer,_familial_2|Glioma_susceptibility_3|Pancreatic_cancer_2|Hereditary_cancer-predisposing_syndrome|Familial_cancer_of_breast|Breast_and/or_ovarian_cancer|not_provided	Pathogenic	reviewed by expert panel	ID=COSV66461429;OCCURENCE=1(pancreas)	rs80359212	0.0001	0.0003	n.a.	63 (53 Pathogenic + 6 Pathogenic dominant + 1 Likely pathogenic dominant + 1 VUS + 2 n.a.)	0.47	0.59	0.43
BCAP24	BCAP	PALB2	* 605882	NM_024675	chr16:23637886	c.172_175del (p.Gln60Argfs*7)	Frameshift	Pathogenic (PVS1 + PM2 + PP5)	126623	Hereditary_breast_and_ovarian_cancer_syndrome|Malignant_Colorectal_Neoplasm|Fanconi_anemia,_complementation_group_N|Pancreatic_cancer_3|Hereditary_cancer-predisposing_syndrome|Familial_cancer_of_breast|Breast_and/or_ovarian_cancer|not_provided	Pathogenic/Likely pathogenic​	criteria provided,multiple submitters,no confilcts	ID=COSV55170212;OCCURENCE=1(pancreas),1(kidney)	rs180177143	7.912e-05	6.481e-05	n.a.	n.a.	0.51	0.52	0.52
BCAP59	BCAP	PALB2	* 605882	NM_024675	chr16:23637886	c.172_175del (p.Gln60Argfs*7)	Frameshift	Pathogenic (PVS1 + PM2 + PP5)	126623	Hereditary_breast_and_ovarian_cancer_syndrome|Malignant_Colorectal_Neoplasm|Fanconi_anemia,_complementation_group_N|Pancreatic_cancer_3|Hereditary_cancer-predisposing_syndrome|Familial_cancer_of_breast|Breast_and/or_ovarian_cancer|not_provided	Pathogenic/Likely pathogenic​	criteria provided,multiple submitters,no confilcts	ID=COSV55170212;OCCURENCE=1(pancreas),1(kidney)	rs180177143	7.912e-05	6.481e-05	n.a.	n.a.	0.52	0.41	0.34
BCAP76	BCAP	PALB2	* 605882	NM_024675	chr16:23634872	c.1671_1674del (p.Ile558Lysfs*2)	Frameshift	Pathogenic (PVS1 + PM2 + PP5)	410108	Colonic_neoplasm|Hereditary_cancer-predisposing_syndrome|Familial_cancer_of_breast|not_provided	Pathogenic	criteria provided,multiple submitters,no conflicts	n.a.	rs1060502734	8.868e-06	n.a.	n.a.	n.a.	0.61	0.49	0.62
BCAP56	BCAP	RAD50	* 604040	NM_005732	chr5:132618138	c.3233_3236del (p.Lys1079Valfs*28)	Frameshift	Pathogenic (PVS1 + PM2 + PP5)	837926	Hereditary_cancer-predisposing_syndrome	Pathogenic	criteria provided, single submitter	n.a.	n.a.	n.a.	n.a.	n.a.	n.a.	0.33	0.39	0.46
BCUS05	BCUS	BRCA1	* 113705	NM_007294	chr17:43057062	c.5266dup (p.Gln1756Profs*74)	Frameshift	Pathogenic (PVS1 + PM1 + PP5)	17677	Pancreatic_cancer,_susceptibility_to|Breast_neoplasm|Neoplasm_of_ovary|Hereditary_breast_and_ovarian_cancer_syndrome|Malignant_tumor_of_breast|Punctate_palmoplantar_keratoderma_type_2|Breast-ovarian_cancer,_familial_1|Hereditary_cancer-predisposing_syndrome|Familial_cancer_of_breast|Breast_and/or_ovarian_cancer|not_provided	Pathogenic	reviewed by expert panel	ID=COSV58792389;OCCURENCE=2(breast)	rs80357906	0.0002	0.0003	n.a.	485 (434 Pathogenic + 40 Pathogenic dominant + 1 Likely pathogenic dominant + 1 VUS + 9 n.a.)	0.45	0.72	0.45

## Sheet: Supplementary Table 9
Supplementary Table 9. Pathogenic post-zygotic variants in PIK3CA and TP53 genes observed within the uninvolved mammary gland (UM) samples of breast cancer patients included in the Breast Cancer Adverse Prognoses (BCAP) cohort and validated by Duplex sequencing.
PIK3CA NM_006218
Individual ID	Varianta	PT allele frequency WESb	UM allele frequency WESb	UM allele frequency	total coverage	UMD allele frequency	total coverage
BCAP31	c.A3140G (p.His1047Arg)	0.72	0.19	*19%	n.a.	0.0006	4710
BCAP36	c.A3140G (p.His1047Arg)	0.21	0.03	0.0163	5141	not included	n.a.
BCAP53	c.A3140G (p.His1047Arg)	0.24	0.07	*7%	n.a.	0.0008	5083
BCAP54	c.3140A>T (p.His1047Leu)	not called	0.05	0.0258	5768	not included	n.a.
TP53 NM_000546
Individual ID	Varianta	PT allele frequency WESb	UM allele frequency WESb	UM allele frequency	total coverage	UMD allele frequency	total coverage
BCAP58	c.151G>T (p.Glu51*)	0.31	0.16	0.14	5121	0.0014	5038
BCAP54	c.227del (p.Ala76Aspfs*47)	0.27	0.05	0.0523	5413	0.0102	5898
BCAP45	c.329G>C (p.Arg110His)	0.52	0.03	0.0154	5912	not included	n.a.
BCAP01	c.637C>T (p.Arg213*)	0.26	0.08	0.0798	4674	0.0108	4726
BCAP48	c.637C>T (p.Arg213*)	0.15	0.06	0.0354	5822	0.0035	5190
BCAP38	c.1024C>T (p.Arg342*)	0.24	0.05	0.0293	4989	not included	n.a.
BCAP47	c.1024C>T (p.Arg342*)	0.48	0.07	0.031	5517	not included	n.a.
BCAP57	c.1025G>C (p.Arg342Pro)	0.25	0.06	0.0134	4929	not included	n.a.
